# Supplementary material for: 5-Isobutyl-4-phenyl­sulfonyl-1H-pyrazol-3(2H)-one
Source: Acta Crystallogr Sect E Struct Rep Online. 2010 Nov 6;66(Pt 12):o3050–1. doi: 10.1107/S1600536810044181 (PMC3011737; doi:10.1107/S1600536810044181)
Supplement: Supplementary file 1 [file e-66-o3050-sup1.cif]

##############################################################################
###                                                                        ###
###        Electronic paper (Acta Crystallographica Section E)             ###
###                                                                        ###
##############################################################################
#                                                                            #
# This CIF contains the data in a paper accepted for publication in Acta     #
# Crystallographica Section E. It conforms to the requirements of Notes      #
# for Authors for Section E, and has been peer reviewed under the auspices   #
# of the IUCr Commission on Journals.                                        #
#                                                                            #
# Full details of the Crystallographic Information File format               #
# are given in the paper "The Crystallographic Information File (CIF):       #
# a New Standard Archive File for Crystallography" by S. R. Hall, F. H.      #
# Allen and I. D. Brown [Acta Cryst. (1991), A47, 655-685].                  #
#                                                                            #
# The current version of the core CIF dictionary is obtainable from          #
# ftp://ftp.iucr.org/pub/cif_core.dic. The current version number is 2.4.    #
#                                                                            #
# Software is freely available for graphical display of the structure(s) in  #
# this CIF.  For information consult the CIF home page http://www.iucr.org/  #
# cif/home.html                                                              #
#                                                                            #
# This file may be used for bona fide research purposes within the           #
# scientific community so long as proper attribution is given to the journal # 
# article from which it was obtained.                                        #
#                                                                            #
##############################################################################
                                             
data_global
_audit_creation_method     'form.cif (version 2.0)'
_journal_data_validation_number     ?
_journal_date_recd_electronic     2010-10-20
_journal_date_accepted     2010-10-28
_journal_name_full     'Acta Crystallographica, Section E'
_journal_year     2010
_journal_volume     66
_journal_issue     12
_journal_page_first     o3050
_journal_page_last     o3051
_journal_paper_category     QO
_journal_coeditor_code     IS2619
_publ_contact_author_name     'Prof. Fun, Hoong-Kun'
_publ_contact_author_address
;
      X-ray Crystallography Unit
      School of Physics
      Universiti Sains Malaysia
      11800 USM, Penang
      MALAYSIA
;
_publ_contact_author_email     'hkfun@usm.my'
_publ_contact_author_fax     '604 6579150'
_publ_contact_author_phone     '604 6533652'
_publ_section_title
;
5-Isobutyl-4-phenylsulfonyl-1<i>H</i>-pyrazol-3(2<i>H</i>)-one
;
loop_
    _publ_author_name
    _publ_author_footnote
    _publ_author_address
    'Wan-Sin Loh'
;
      Thomson Reuters ResearcherID: C-7581-2009.
;
;
      X-ray Crystallography Unit
      School of Physics
      Universiti Sains Malaysia
      11800 USM, Penang
      Malaysia
;
    'Hoong-Kun Fun'
;
      Thomson Reuters ResearcherID: A-3561-2009.
;
;
      X-ray Crystallography Unit
      School of Physics
      Universiti Sains Malaysia
      11800 USM, Penang
      Malaysia
;
    'R. Venkat Ragavan' ?
;
      Organic Chemistry Division
      School of Advanced Sciences
      VIT University
      Vellore 632 014, India
;
    'V. Vijayakumar' ?
;
      Organic Chemistry Division
      School of Advanced Sciences
      VIT University
      Vellore 632 014, India
;
    'M. Venkatesh' ?
;
      Organic Chemistry Division
      School of Advanced Sciences
      VIT University
      Vellore 632 014, India
;
data_I
_audit_creation_method     SHELXL-97
_chemical_name_systematic
;
5-Isobutyl-4-phenylsulfonyl-1<i>H</i>-pyrazol-3(2<i>H</i>)-one
;
_chemical_name_common     ?
_chemical_formula_moiety     'C13 H16 N2 O3 S'
_chemical_formula_sum     'C13 H16 N2 O3 S'
_chemical_formula_iupac     'C13 H16 N2 O3 S'
_chemical_formula_weight     280.34
_chemical_melting_point     ?
_symmetry_cell_setting     triclinic
_symmetry_space_group_name_H-M     'P -1'
_symmetry_space_group_name_Hall     '-P 1'
loop_
    _symmetry_equiv_pos_as_xyz
    'x, y, z'
    '-x, -y, -z'
_cell_length_a     11.3423(8)
_cell_length_b     11.9987(9)
_cell_length_c     12.4657(9)
_cell_angle_alpha     98.579(3)
_cell_angle_beta     113.038(3)
_cell_angle_gamma     112.882(3)
_cell_volume     1344.42(17)
_cell_formula_units_Z     4
_cell_measurement_reflns_used     9939
_cell_measurement_theta_min     2.58
_cell_measurement_theta_max     35.03
_cell_measurement_temperature     100.00(10)
_exptl_crystal_description     'block'
_exptl_crystal_colour     'colourless'
_exptl_crystal_size_max     0.56
_exptl_crystal_size_mid     0.20
_exptl_crystal_size_min     0.18
_exptl_crystal_density_diffrn     1.385
_exptl_crystal_density_meas     ?
_exptl_crystal_density_method     'not measured'
_exptl_crystal_F_000     592
_exptl_absorpt_coefficient_mu     0.246
_exptl_absorpt_correction_type     multi-scan
_exptl_absorpt_process_details     '(<i>SADABS</i>; Bruker, 2009)'
_exptl_absorpt_correction_T_min     0.8745
_exptl_absorpt_correction_T_max     0.9575
_exptl_special_details
;
The crystal was placed in the cold stream of an Oxford Cryosystems Cobra
open-flow nitrogen cryostat (Cosier & Glazer, 1986) operating at 100.0(1) K.
;
_diffrn_ambient_temperature     100.00(10)
_diffrn_radiation_type     MoK\a
_diffrn_radiation_wavelength     0.71073
_diffrn_radiation_source     'fine-focus sealed tube'
_diffrn_radiation_monochromator     graphite
_diffrn_measurement_device_type
;
Bruker SMART APEXII CCD area-detector
;
_diffrn_measurement_method     '\f and \w'
_diffrn_detector_area_resol_mean     ?
_diffrn_reflns_number     18458
_diffrn_reflns_av_R_equivalents     0.0341
_diffrn_reflns_av_sigmaI/netI     0.0328
_diffrn_reflns_theta_min     1.90
_diffrn_reflns_theta_max     26.00
_diffrn_reflns_theta_full     26.00
_diffrn_measured_fraction_theta_max     0.987
_diffrn_measured_fraction_theta_full     0.987
_diffrn_reflns_limit_h_min     -13
_diffrn_reflns_limit_h_max     13
_diffrn_reflns_limit_k_min     -14
_diffrn_reflns_limit_k_max     14
_diffrn_reflns_limit_l_min     -15
_diffrn_reflns_limit_l_max     15
_diffrn_standards_number     0
_diffrn_standards_interval_count     .
_diffrn_standards_interval_time     .
_diffrn_standards_decay_%     ?
_refine_special_details
;
Refinement of <i>F</i>^2^ against ALL reflections. The weighted <i>R</i>-factor
<i>wR</i> and goodness of fit <i>S</i> are based on <i>F</i>^2^, conventional
<i>R</i>-factors <i>R</i> are based on <i>F</i>, with <i>F</i> set to zero for
negative <i>F</i>^2^. The threshold expression of <i>F</i>^2^ >
\s(<i>F</i>^2^) is used only for calculating <i>R</i>-factors(gt) <i>etc</i>.
and is not relevant to the choice of reflections for refinement.
<i>R</i>-factors based on <i>F</i>^2^ are statistically about twice as large
as those based on <i>F</i>, and <i>R</i>- factors based on ALL data will be
even larger.
;
_reflns_number_total     5202
_reflns_number_gt     4816
_reflns_threshold_expression     I>2\s(I)
_refine_ls_structure_factor_coef     Fsqd
_refine_ls_matrix_type     full
_refine_ls_R_factor_all     0.0391
_refine_ls_R_factor_gt     0.0364
_refine_ls_wR_factor_gt     0.1052
_refine_ls_wR_factor_ref     0.1088
_refine_ls_goodness_of_fit_ref     1.042
_refine_ls_restrained_S_all     1.042
_refine_ls_number_reflns     5202
_refine_ls_number_parameters     363
_refine_ls_number_restraints     0
_refine_ls_hydrogen_treatment     mixed
_refine_ls_weighting_scheme     calc
_refine_ls_weighting_details
         'calc w=1/[\s^2^(Fo^2^)+(0.0553P)^2^+1.2051P] where P=(Fo^2^+2Fc^2^)/3'
_atom_sites_solution_hydrogens     geom
_atom_sites_solution_primary     direct
_atom_sites_solution_secondary     difmap
_refine_ls_shift/su_max     0.001
_refine_ls_shift/su_mean     0.000
_refine_diff_density_max     0.669
_refine_diff_density_min     -0.381
_refine_ls_extinction_method     none
_refine_ls_extinction_coef     ?
loop_
    _atom_type_symbol
    _atom_type_description
    _atom_type_scat_dispersion_real
    _atom_type_scat_dispersion_imag
    _atom_type_scat_source
    'C' 'C' 0.0033 0.0016
                         'International Tables Vol C Tables 4.2.6.8 and 6.1.1.4'
    'H' 'H' 0.0000 0.0000
                         'International Tables Vol C Tables 4.2.6.8 and 6.1.1.4'
    'N' 'N' 0.0061 0.0033
                         'International Tables Vol C Tables 4.2.6.8 and 6.1.1.4'
    'O' 'O' 0.0106 0.0060
                         'International Tables Vol C Tables 4.2.6.8 and 6.1.1.4'
    'S' 'S' 0.1246 0.1234
                         'International Tables Vol C Tables 4.2.6.8 and 6.1.1.4'
_computing_data_collection     'APEX2 (Bruker, 2009)'
_computing_cell_refinement     'SAINT (Bruker, 2009)'
_computing_data_reduction     'SAINT (Bruker, 2009'
_computing_structure_solution     'SHELXTL (Sheldrick, 2008)'
_computing_structure_refinement     'SHELXTL (Sheldrick, 2008)'
_computing_molecular_graphics     'SHELXTL (Sheldrick, 2008)'
_computing_publication_material
;
SHELXTL (Sheldrick, 2008) and PLATON (Spek, 2009)
;
loop_
    _atom_site_type_symbol
    _atom_site_label
    _atom_site_fract_x
    _atom_site_fract_y
    _atom_site_fract_z
    _atom_site_U_iso_or_equiv
    _atom_site_adp_type
    _atom_site_calc_flag
    _atom_site_refinement_flags
    _atom_site_occupancy
    _atom_site_disorder_assembly
    _atom_site_disorder_group
    S S1A 0.61779(4) 0.56939(4) 0.30323(4) 0.01287(12) Uani d . 1 . .
    O O1A 0.52206(14) 0.62292(12) 0.29583(12) 0.0177(3) Uani d . 1 . .
    O O2A 0.56191(14) 0.44944(12) 0.20809(11) 0.0176(3) Uani d . 1 . .
    O O3A 0.81177(13) 0.88563(12) 0.44040(11) 0.0155(3) Uani d . 1 . .
    N N1A 0.96797(17) 0.87383(15) 0.36853(14) 0.0144(3) Uani d . 1 . .
    N N2A 0.97863(17) 0.77840(15) 0.30426(13) 0.0146(3) Uani d . 1 . .
    C C1A 0.7407(2) 0.46688(18) 0.46562(17) 0.0190(4) Uani d . 1 . .
    H H1AA 0.7415 0.4199 0.3996 0.023 Uiso calc R 1 . .
    C C2A 0.7970(2) 0.45448(19) 0.58116(18) 0.0223(4) Uani d . 1 . .
    H H2AA 0.8369 0.3998 0.5934 0.027 Uiso calc R 1 . .
    C C3A 0.7936(2) 0.52380(19) 0.67853(17) 0.0221(4) Uani d . 1 . .
    H H3AA 0.8317 0.5157 0.7561 0.027 Uiso calc R 1 . .
    C C4A 0.7335(2) 0.60524(19) 0.66063(17) 0.0227(4) Uani d . 1 . .
    H H4AA 0.7299 0.6499 0.7259 0.027 Uiso calc R 1 . .
    C C5A 0.6789(2) 0.62047(18) 0.54597(17) 0.0192(4) Uani d . 1 . .
    H H5AA 0.6405 0.6762 0.5341 0.023 Uiso calc R 1 . .
    C C6A 0.68325(19) 0.55035(16) 0.44963(16) 0.0144(3) Uani d . 1 . .
    C C7A 0.77240(19) 0.68499(17) 0.31001(15) 0.0137(3) Uani d . 1 . .
    C C8A 0.84468(18) 0.82068(16) 0.37900(15) 0.0128(3) Uani d . 1 . .
    C C9A 0.86263(19) 0.66367(17) 0.26817(15) 0.0132(3) Uani d . 1 . .
    C C10A 0.84569(19) 0.54146(17) 0.19624(15) 0.0155(3) Uani d . 1 . .
    H H10A 0.8084 0.4743 0.2277 0.019 Uiso calc R 1 . .
    H H10B 0.9418 0.5559 0.2107 0.019 Uiso calc R 1 . .
    C C11A 0.7416(2) 0.49321(18) 0.05437(16) 0.0190(4) Uani d . 1 . .
    H H11A 0.6510 0.4944 0.0407 0.023 Uiso calc R 1 . .
    C C12A 0.7026(3) 0.3539(2) -0.0044(2) 0.0394(6) Uani d . 1 . .
    H H12A 0.6353 0.3223 -0.0922 0.059 Uiso calc R 1 . .
    H H12B 0.6576 0.3006 0.0337 0.059 Uiso calc R 1 . .
    H H12C 0.7905 0.3511 0.0084 0.059 Uiso calc R 1 . .
    C C13A 0.8111(2) 0.5804(2) -0.00512(18) 0.0249(4) Uani d . 1 . .
    H H13A 0.7427 0.5505 -0.0924 0.037 Uiso calc R 1 . .
    H H13B 0.8986 0.5784 0.0054 0.037 Uiso calc R 1 . .
    H H13C 0.8358 0.6675 0.0341 0.037 Uiso calc R 1 . .
    S S1B 0.32612(5) 0.06328(4) 0.30231(4) 0.01364(12) Uani d . 1 . .
    O O1B 0.44172(14) 0.19562(12) 0.37062(12) 0.0203(3) Uani d . 1 . .
    O O2B 0.20554(14) 0.01636(13) 0.32778(12) 0.0184(3) Uani d . 1 . .
    O O3B 0.18314(13) -0.24470(12) 0.26728(12) 0.0177(3) Uani d . 1 . .
    N N1B 0.41780(16) -0.21360(15) 0.33582(14) 0.0156(3) Uani d . 1 . .
    N N2B 0.55364(17) -0.11548(15) 0.36901(14) 0.0158(3) Uani d . 1 . .
    C C1B 0.1298(2) -0.07887(19) 0.05619(17) 0.0221(4) Uani d . 1 . .
    H H1BA 0.0925 -0.1462 0.0827 0.026 Uiso calc R 1 . .
    C C2B 0.0666(2) -0.0952(2) -0.06954(19) 0.0300(5) Uani d . 1 . .
    H H2BA -0.0139 -0.1743 -0.1280 0.036 Uiso calc R 1 . .
    C C3B 0.1230(3) 0.0058(2) -0.10850(19) 0.0320(5) Uani d . 1 . .
    H H3BA 0.0792 -0.0057 -0.1928 0.038 Uiso calc R 1 . .
    C C4B 0.2432(3) 0.1227(2) -0.0231(2) 0.0304(5) Uani d . 1 . .
    H H4BA 0.2810 0.1893 -0.0502 0.036 Uiso calc R 1 . .
    C C5B 0.3091(2) 0.14218(19) 0.10415(19) 0.0224(4) Uani d . 1 . .
    H H5BA 0.3904 0.2211 0.1623 0.027 Uiso calc R 1 . .
    C C6B 0.2500(2) 0.04043(18) 0.14147(16) 0.0163(4) Uani d . 1 . .
    C C7B 0.40072(19) -0.03787(17) 0.32486(15) 0.0135(3) Uani d . 1 . .
    C C8B 0.31688(19) -0.17245(17) 0.30481(15) 0.0141(3) Uani d . 1 . .
    C C9B 0.54630(19) -0.00867(17) 0.36371(15) 0.0139(3) Uani d . 1 . .
    C C10B 0.68105(19) 0.11342(17) 0.39661(16) 0.0166(4) Uani d . 1 . .
    H H10C 0.7581 0.1324 0.4788 0.020 Uiso calc R 1 . .
    H H10D 0.6592 0.1840 0.4009 0.020 Uiso calc R 1 . .
    C C11B 0.7392(2) 0.10832(19) 0.30404(17) 0.0207(4) Uani d . 1 . .
    H H11B 0.7586 0.0355 0.2987 0.025 Uiso calc R 1 . .
    C C12B 0.6260(2) 0.0862(3) 0.1743(2) 0.0346(5) Uani d . 1 . .
    H H12D 0.6646 0.0825 0.1185 0.052 Uiso calc R 1 . .
    H H12E 0.6043 0.1560 0.1777 0.052 Uiso calc R 1 . .
    H H12F 0.5376 0.0060 0.1449 0.052 Uiso calc R 1 . .
    C C13B 0.8834(2) 0.2320(2) 0.3531(2) 0.0273(4) Uani d . 1 . .
    H H13D 0.9217 0.2272 0.2973 0.041 Uiso calc R 1 . .
    H H13E 0.9528 0.2424 0.4342 0.041 Uiso calc R 1 . .
    H H13F 0.8666 0.3047 0.3588 0.041 Uiso calc R 1 . .
    H H1NA 1.035(3) 0.944(3) 0.412(2) 0.028(6) Uiso d . 1 . .
    H H2NA 1.054(3) 0.795(2) 0.296(2) 0.032(7) Uiso d . 1 . .
    H H1NB 0.407(3) -0.289(3) 0.332(2) 0.026(6) Uiso d . 1 . .
    H H2NB 0.632(3) -0.125(2) 0.390(2) 0.026(6) Uiso d . 1 . .
loop_
    _atom_site_aniso_label
    _atom_site_aniso_U_11
    _atom_site_aniso_U_22
    _atom_site_aniso_U_33
    _atom_site_aniso_U_12
    _atom_site_aniso_U_13
    _atom_site_aniso_U_23
    S1A 0.0104(2) 0.0121(2) 0.0158(2) 0.00489(17) 0.00692(16) 0.00437(16)
    O1A 0.0132(6) 0.0178(6) 0.0253(6) 0.0090(5) 0.0106(5) 0.0082(5)
    O2A 0.0161(6) 0.0136(6) 0.0181(6) 0.0045(5) 0.0079(5) 0.0026(5)
    O3A 0.0119(6) 0.0154(6) 0.0190(6) 0.0073(5) 0.0082(5) 0.0027(5)
    N1A 0.0108(7) 0.0123(7) 0.0174(7) 0.0041(6) 0.0074(6) 0.0020(6)
    N2A 0.0122(7) 0.0164(7) 0.0168(7) 0.0072(6) 0.0088(6) 0.0043(6)
    C1A 0.0214(9) 0.0169(9) 0.0207(9) 0.0096(8) 0.0121(8) 0.0060(7)
    C2A 0.0231(10) 0.0194(9) 0.0233(9) 0.0108(8) 0.0095(8) 0.0090(7)
    C3A 0.0208(10) 0.0221(9) 0.0176(8) 0.0054(8) 0.0087(7) 0.0091(7)
    C4A 0.0219(10) 0.0241(10) 0.0194(9) 0.0075(8) 0.0131(8) 0.0039(7)
    C5A 0.0176(9) 0.0176(9) 0.0222(9) 0.0073(7) 0.0118(7) 0.0047(7)
    C6A 0.0124(8) 0.0133(8) 0.0167(8) 0.0040(7) 0.0085(7) 0.0060(6)
    C7A 0.0124(8) 0.0143(8) 0.0156(8) 0.0069(7) 0.0076(7) 0.0056(6)
    C8A 0.0103(8) 0.0158(8) 0.0122(7) 0.0069(7) 0.0047(6) 0.0058(6)
    C9A 0.0129(8) 0.0157(8) 0.0123(7) 0.0077(7) 0.0062(6) 0.0063(6)
    C10A 0.0152(8) 0.0156(8) 0.0166(8) 0.0080(7) 0.0085(7) 0.0046(7)
    C11A 0.0199(9) 0.0199(9) 0.0149(8) 0.0090(8) 0.0081(7) 0.0038(7)
    C12A 0.0616(17) 0.0238(11) 0.0218(10) 0.0181(11) 0.0157(11) 0.0026(9)
    C13A 0.0250(10) 0.0301(11) 0.0193(9) 0.0120(9) 0.0117(8) 0.0098(8)
    S1B 0.0122(2) 0.0146(2) 0.0157(2) 0.00772(18) 0.00735(17) 0.00464(16)
    O1B 0.0167(7) 0.0157(6) 0.0240(6) 0.0081(6) 0.0075(5) 0.0024(5)
    O2B 0.0166(6) 0.0225(7) 0.0225(6) 0.0122(6) 0.0126(5) 0.0085(5)
    O3B 0.0127(6) 0.0190(6) 0.0234(6) 0.0082(5) 0.0103(5) 0.0073(5)
    N1B 0.0123(7) 0.0151(8) 0.0222(7) 0.0075(6) 0.0098(6) 0.0079(6)
    N2B 0.0108(7) 0.0185(8) 0.0188(7) 0.0082(6) 0.0072(6) 0.0062(6)
    C1B 0.0190(9) 0.0246(10) 0.0216(9) 0.0102(8) 0.0099(8) 0.0078(8)
    C2B 0.0224(10) 0.0404(12) 0.0197(9) 0.0156(10) 0.0064(8) 0.0032(9)
    C3B 0.0368(12) 0.0576(15) 0.0221(10) 0.0364(12) 0.0170(9) 0.0209(10)
    C4B 0.0405(13) 0.0420(13) 0.0377(11) 0.0315(11) 0.0284(10) 0.0290(10)
    C5B 0.0237(10) 0.0226(10) 0.0306(10) 0.0150(8) 0.0167(8) 0.0140(8)
    C6B 0.0154(9) 0.0207(9) 0.0179(8) 0.0123(8) 0.0088(7) 0.0083(7)
    C7B 0.0127(8) 0.0155(8) 0.0144(8) 0.0081(7) 0.0075(6) 0.0055(6)
    C8B 0.0147(9) 0.0182(9) 0.0136(8) 0.0097(7) 0.0089(7) 0.0061(7)
    C9B 0.0137(8) 0.0173(8) 0.0121(7) 0.0078(7) 0.0075(7) 0.0050(6)
    C10B 0.0132(8) 0.0172(9) 0.0186(8) 0.0069(7) 0.0081(7) 0.0055(7)
    C11B 0.0183(9) 0.0235(10) 0.0248(9) 0.0110(8) 0.0133(8) 0.0098(8)
    C12B 0.0247(11) 0.0568(15) 0.0258(10) 0.0180(11) 0.0156(9) 0.0195(10)
    C13B 0.0229(10) 0.0261(10) 0.0363(11) 0.0103(9) 0.0191(9) 0.0120(9)
_geom_special_details
;
All e.s.d.'s (except the e.s.d. in the dihedral angle between two l.s. planes)
are estimated using the full covariance matrix. The cell e.s.d.'s are taken
into account individually in the estimation of e.s.d.'s in distances, angles
and torsion angles; correlations between e.s.d.'s in cell parameters are only
used when they are defined by crystal symmetry. An approximate (isotropic)
treatment of cell e.s.d.'s is used for estimating e.s.d.'s involving l.s.
planes.
;
loop_
    _geom_bond_atom_site_label_1
    _geom_bond_atom_site_label_2
    _geom_bond_site_symmetry_2
    _geom_bond_distance
    _geom_bond_publ_flag
    S1A O2A . 1.4397(13) ?
    S1A O1A . 1.4428(13) ?
    S1A C7A . 1.7215(18) ?
    S1A C6A . 1.7691(17) ?
    O3A C8A . 1.267(2) ?
    N1A C8A . 1.361(2) ?
    N1A N2A . 1.370(2) ?
    N1A H1NA . 0.79(3) ?
    N2A C9A . 1.331(2) ?
    N2A H2NA . 0.84(3) ?
    C1A C2A . 1.386(3) ?
    C1A C6A . 1.390(3) ?
    C1A H1AA . 0.9300 ?
    C2A C3A . 1.388(3) ?
    C2A H2AA . 0.9300 ?
    C3A C4A . 1.390(3) ?
    C3A H3AA . 0.9300 ?
    C4A C5A . 1.390(3) ?
    C4A H4AA . 0.9300 ?
    C5A C6A . 1.389(2) ?
    C5A H5AA . 0.9300 ?
    C7A C9A . 1.402(2) ?
    C7A C8A . 1.433(2) ?
    C9A C10A . 1.498(2) ?
    C10A C11A . 1.544(2) ?
    C10A H10A . 0.9700 ?
    C10A H10B . 0.9700 ?
    C11A C13A . 1.521(3) ?
    C11A C12A . 1.528(3) ?
    C11A H11A . 0.9800 ?
    C12A H12A . 0.9600 ?
    C12A H12B . 0.9600 ?
    C12A H12C . 0.9600 ?
    C13A H13A . 0.9600 ?
    C13A H13B . 0.9600 ?
    C13A H13C . 0.9600 ?
    S1B O1B . 1.4385(13) ?
    S1B O2B . 1.4431(13) ?
    S1B C7B . 1.7269(17) ?
    S1B C6B . 1.7713(18) ?
    O3B C8B . 1.254(2) ?
    N1B C8B . 1.362(2) ?
    N1B N2B . 1.370(2) ?
    N1B H1NB . 0.86(3) ?
    N2B C9B . 1.326(2) ?
    N2B H2NB . 0.88(3) ?
    C1B C2B . 1.389(3) ?
    C1B C6B . 1.390(3) ?
    C1B H1BA . 0.9300 ?
    C2B C3B . 1.389(3) ?
    C2B H2BA . 0.9300 ?
    C3B C4B . 1.375(3) ?
    C3B H3BA . 0.9300 ?
    C4B C5B . 1.398(3) ?
    C4B H4BA . 0.9300 ?
    C5B C6B . 1.391(3) ?
    C5B H5BA . 0.9300 ?
    C7B C9B . 1.399(2) ?
    C7B C8B . 1.440(2) ?
    C9B C10B . 1.496(2) ?
    C10B C11B . 1.541(2) ?
    C10B H10C . 0.9700 ?
    C10B H10D . 0.9700 ?
    C11B C13B . 1.520(3) ?
    C11B C12B . 1.522(3) ?
    C11B H11B . 0.9800 ?
    C12B H12D . 0.9600 ?
    C12B H12E . 0.9600 ?
    C12B H12F . 0.9600 ?
    C13B H13D . 0.9600 ?
    C13B H13E . 0.9600 ?
    C13B H13F . 0.9600 ?
loop_
    _geom_angle_atom_site_label_1
    _geom_angle_atom_site_label_2
    _geom_angle_atom_site_label_3
    _geom_angle_site_symmetry_1
    _geom_angle_site_symmetry_3
    _geom_angle
    _geom_angle_publ_flag
    O2A S1A O1A . . 119.07(8) ?
    O2A S1A C7A . . 108.50(8) ?
    O1A S1A C7A . . 107.89(8) ?
    O2A S1A C6A . . 108.27(8) ?
    O1A S1A C6A . . 107.77(8) ?
    C7A S1A C6A . . 104.39(8) ?
    C8A N1A N2A . . 109.89(14) ?
    C8A N1A H1NA . . 123.5(19) ?
    N2A N1A H1NA . . 123.7(19) ?
    C9A N2A N1A . . 110.01(15) ?
    C9A N2A H2NA . . 128.6(17) ?
    N1A N2A H2NA . . 121.2(17) ?
    C2A C1A C6A . . 119.19(16) ?
    C2A C1A H1AA . . 120.4 ?
    C6A C1A H1AA . . 120.4 ?
    C1A C2A C3A . . 119.87(18) ?
    C1A C2A H2AA . . 120.1 ?
    C3A C2A H2AA . . 120.1 ?
    C2A C3A C4A . . 120.31(17) ?
    C2A C3A H3AA . . 119.8 ?
    C4A C3A H3AA . . 119.8 ?
    C3A C4A C5A . . 120.56(17) ?
    C3A C4A H4AA . . 119.7 ?
    C5A C4A H4AA . . 119.7 ?
    C6A C5A C4A . . 118.31(17) ?
    C6A C5A H5AA . . 120.8 ?
    C4A C5A H5AA . . 120.8 ?
    C5A C6A C1A . . 121.74(16) ?
    C5A C6A S1A . . 119.60(14) ?
    C1A C6A S1A . . 118.65(13) ?
    C9A C7A C8A . . 107.66(15) ?
    C9A C7A S1A . . 127.02(14) ?
    C8A C7A S1A . . 124.58(13) ?
    O3A C8A N1A . . 123.49(16) ?
    O3A C8A C7A . . 131.50(16) ?
    N1A C8A C7A . . 105.00(14) ?
    N2A C9A C7A . . 107.31(15) ?
    N2A C9A C10A . . 121.56(15) ?
    C7A C9A C10A . . 131.14(16) ?
    C9A C10A C11A . . 113.81(14) ?
    C9A C10A H10A . . 108.8 ?
    C11A C10A H10A . . 108.8 ?
    C9A C10A H10B . . 108.8 ?
    C11A C10A H10B . . 108.8 ?
    H10A C10A H10B . . 107.7 ?
    C13A C11A C12A . . 111.09(17) ?
    C13A C11A C10A . . 111.16(15) ?
    C12A C11A C10A . . 109.05(16) ?
    C13A C11A H11A . . 108.5 ?
    C12A C11A H11A . . 108.5 ?
    C10A C11A H11A . . 108.5 ?
    C11A C12A H12A . . 109.5 ?
    C11A C12A H12B . . 109.5 ?
    H12A C12A H12B . . 109.5 ?
    C11A C12A H12C . . 109.5 ?
    H12A C12A H12C . . 109.5 ?
    H12B C12A H12C . . 109.5 ?
    C11A C13A H13A . . 109.5 ?
    C11A C13A H13B . . 109.5 ?
    H13A C13A H13B . . 109.5 ?
    C11A C13A H13C . . 109.5 ?
    H13A C13A H13C . . 109.5 ?
    H13B C13A H13C . . 109.5 ?
    O1B S1B O2B . . 118.68(8) ?
    O1B S1B C7B . . 109.29(8) ?
    O2B S1B C7B . . 106.75(8) ?
    O1B S1B C6B . . 107.72(8) ?
    O2B S1B C6B . . 107.22(8) ?
    C7B S1B C6B . . 106.56(8) ?
    C8B N1B N2B . . 110.67(15) ?
    C8B N1B H1NB . . 130.6(16) ?
    N2B N1B H1NB . . 118.5(16) ?
    C9B N2B N1B . . 109.61(15) ?
    C9B N2B H2NB . . 126.7(16) ?
    N1B N2B H2NB . . 123.7(16) ?
    C2B C1B C6B . . 118.48(19) ?
    C2B C1B H1BA . . 120.8 ?
    C6B C1B H1BA . . 120.8 ?
    C3B C2B C1B . . 120.4(2) ?
    C3B C2B H2BA . . 119.8 ?
    C1B C2B H2BA . . 119.8 ?
    C4B C3B C2B . . 120.35(19) ?
    C4B C3B H3BA . . 119.8 ?
    C2B C3B H3BA . . 119.8 ?
    C3B C4B C5B . . 120.6(2) ?
    C3B C4B H4BA . . 119.7 ?
    C5B C4B H4BA . . 119.7 ?
    C6B C5B C4B . . 118.23(19) ?
    C6B C5B H5BA . . 120.9 ?
    C4B C5B H5BA . . 120.9 ?
    C1B C6B C5B . . 121.91(17) ?
    C1B C6B S1B . . 118.50(14) ?
    C5B C6B S1B . . 119.57(14) ?
    C9B C7B C8B . . 107.90(15) ?
    C9B C7B S1B . . 128.47(14) ?
    C8B C7B S1B . . 123.63(13) ?
    O3B C8B N1B . . 123.41(16) ?
    O3B C8B C7B . . 132.46(16) ?
    N1B C8B C7B . . 104.14(15) ?
    N2B C9B C7B . . 107.66(16) ?
    N2B C9B C10B . . 120.20(16) ?
    C7B C9B C10B . . 132.14(16) ?
    C9B C10B C11B . . 114.21(15) ?
    C9B C10B H10C . . 108.7 ?
    C11B C10B H10C . . 108.7 ?
    C9B C10B H10D . . 108.7 ?
    C11B C10B H10D . . 108.7 ?
    H10C C10B H10D . . 107.6 ?
    C13B C11B C12B . . 111.52(17) ?
    C13B C11B C10B . . 109.50(16) ?
    C12B C11B C10B . . 111.26(16) ?
    C13B C11B H11B . . 108.1 ?
    C12B C11B H11B . . 108.1 ?
    C10B C11B H11B . . 108.1 ?
    C11B C12B H12D . . 109.5 ?
    C11B C12B H12E . . 109.5 ?
    H12D C12B H12E . . 109.5 ?
    C11B C12B H12F . . 109.5 ?
    H12D C12B H12F . . 109.5 ?
    H12E C12B H12F . . 109.5 ?
    C11B C13B H13D . . 109.5 ?
    C11B C13B H13E . . 109.5 ?
    H13D C13B H13E . . 109.5 ?
    C11B C13B H13F . . 109.5 ?
    H13D C13B H13F . . 109.5 ?
    H13E C13B H13F . . 109.5 ?
loop_
    _geom_torsion_atom_site_label_1
    _geom_torsion_atom_site_label_2
    _geom_torsion_atom_site_label_3
    _geom_torsion_atom_site_label_4
    _geom_torsion_site_symmetry_1
    _geom_torsion_site_symmetry_2
    _geom_torsion_site_symmetry_3
    _geom_torsion_site_symmetry_4
    _geom_torsion
    _geom_torsion_publ_flag
    C8A N1A N2A C9A . . . . 2.14(19) ?
    C6A C1A C2A C3A . . . . 0.8(3) ?
    C1A C2A C3A C4A . . . . 0.3(3) ?
    C2A C3A C4A C5A . . . . -1.3(3) ?
    C3A C4A C5A C6A . . . . 1.3(3) ?
    C4A C5A C6A C1A . . . . -0.2(3) ?
    C4A C5A C6A S1A . . . . -178.87(14) ?
    C2A C1A C6A C5A . . . . -0.8(3) ?
    C2A C1A C6A S1A . . . . 177.83(15) ?
    O2A S1A C6A C5A . . . . -150.20(15) ?
    O1A S1A C6A C5A . . . . -20.19(17) ?
    C7A S1A C6A C5A . . . . 94.35(16) ?
    O2A S1A C6A C1A . . . . 31.11(16) ?
    O1A S1A C6A C1A . . . . 161.12(14) ?
    C7A S1A C6A C1A . . . . -84.34(15) ?
    O2A S1A C7A C9A . . . . -21.55(18) ?
    O1A S1A C7A C9A . . . . -151.82(15) ?
    C6A S1A C7A C9A . . . . 93.73(16) ?
    O2A S1A C7A C8A . . . . 169.54(14) ?
    O1A S1A C7A C8A . . . . 39.28(16) ?
    C6A S1A C7A C8A . . . . -75.18(16) ?
    N2A N1A C8A O3A . . . . 175.65(15) ?
    N2A N1A C8A C7A . . . . -3.48(18) ?
    C9A C7A C8A O3A . . . . -175.45(17) ?
    S1A C7A C8A O3A . . . . -4.7(3) ?
    C9A C7A C8A N1A . . . . 3.59(18) ?
    S1A C7A C8A N1A . . . . 174.31(12) ?
    N1A N2A C9A C7A . . . . 0.25(19) ?
    N1A N2A C9A C10A . . . . -179.75(15) ?
    C8A C7A C9A N2A . . . . -2.40(19) ?
    S1A C7A C9A N2A . . . . -172.83(13) ?
    C8A C7A C9A C10A . . . . 177.60(16) ?
    S1A C7A C9A C10A . . . . 7.2(3) ?
    N2A C9A C10A C11A . . . . -99.45(19) ?
    C7A C9A C10A C11A . . . . 80.6(2) ?
    C9A C10A C11A C13A . . . . 71.2(2) ?
    C9A C10A C11A C12A . . . . -166.01(17) ?
    C8B N1B N2B C9B . . . . 1.50(19) ?
    C6B C1B C2B C3B . . . . 0.1(3) ?
    C1B C2B C3B C4B . . . . 0.8(3) ?
    C2B C3B C4B C5B . . . . -0.9(3) ?
    C3B C4B C5B C6B . . . . 0.1(3) ?
    C2B C1B C6B C5B . . . . -0.9(3) ?
    C2B C1B C6B S1B . . . . 177.62(15) ?
    C4B C5B C6B C1B . . . . 0.8(3) ?
    C4B C5B C6B S1B . . . . -177.67(14) ?
    O1B S1B C6B C1B . . . . -176.39(14) ?
    O2B S1B C6B C1B . . . . -47.59(16) ?
    C7B S1B C6B C1B . . . . 66.43(16) ?
    O1B S1B C6B C5B . . . . 2.15(17) ?
    O2B S1B C6B C5B . . . . 130.95(15) ?
    C7B S1B C6B C5B . . . . -115.03(15) ?
    O1B S1B C7B C9B . . . . -20.70(18) ?
    O2B S1B C7B C9B . . . . -150.22(15) ?
    C6B S1B C7B C9B . . . . 95.44(16) ?
    O1B S1B C7B C8B . . . . 159.51(14) ?
    O2B S1B C7B C8B . . . . 29.99(16) ?
    C6B S1B C7B C8B . . . . -84.35(15) ?
    N2B N1B C8B O3B . . . . 177.71(15) ?
    N2B N1B C8B C7B . . . . -1.81(18) ?
    C9B C7B C8B O3B . . . . -177.96(17) ?
    S1B C7B C8B O3B . . . . 1.9(3) ?
    C9B C7B C8B N1B . . . . 1.50(18) ?
    S1B C7B C8B N1B . . . . -178.68(12) ?
    N1B N2B C9B C7B . . . . -0.46(19) ?
    N1B N2B C9B C10B . . . . 179.60(14) ?
    C8B C7B C9B N2B . . . . -0.66(19) ?
    S1B C7B C9B N2B . . . . 179.53(13) ?
    C8B C7B C9B C10B . . . . 179.26(17) ?
    S1B C7B C9B C10B . . . . -0.5(3) ?
    N2B C9B C10B C11B . . . . 67.8(2) ?
    C7B C9B C10B C11B . . . . -112.2(2) ?
    C9B C10B C11B C13B . . . . -174.69(16) ?
    C9B C10B C11B C12B . . . . 61.6(2) ?
loop_
    _geom_hbond_atom_site_label_D
    _geom_hbond_atom_site_label_H
    _geom_hbond_atom_site_label_A
    _geom_hbond_site_symmetry_A
    _geom_hbond_distance_DH
    _geom_hbond_distance_HA
    _geom_hbond_distance_DA
    _geom_hbond_angle_DHA
    _geom_hbond_publ_flag
    N1A H1NA O3A 2_776 0.79(3) 2.05(3) 2.816(2) 164(3) yes
    N2A H2NA O3B 1_665 0.85(4) 1.85(4) 2.640(3) 155(2) yes
    N1B H1NB O1A 1_545 0.86(3) 2.10(4) 2.733(3) 130(3) yes
    N2B H2NB O3A 1_545 0.88(4) 1.83(4) 2.700(3) 170(2) yes
    C5A H5AA O1B 2_666 0.9300 2.4700 3.256(3) 143.00 yes
    C5B H5BA O2A . 0.9300 2.4800 3.307(3) 149.00 yes
    C10A H10B O3B 1_665 0.9700 2.5700 3.324(3) 135.00 yes
    C10B H10D O1B . 0.9700 2.4100 3.152(3) 133.00 yes
