# Supplementary material for: 5-Isobutyl-4-phenyl­sulfonyl-1H-pyrazol-3(2H)-one
Source: Acta Crystallogr Sect E Struct Rep Online. 2010 Nov 6;66(Pt 12):o3050–1. doi: 10.1107/S1600536810044181 (PMC3011737; doi:10.1107/S1600536810044181)
Supplement: Supplementary file 2 [file e-66-o3050-Isup2.hkl]

# 
# h,k,l, Fc-squared, Fo-squared, sigma(Fo-squared) and status flag 
# 
data_I
_shelx_title ' mv77m in P-1 (100K)' 
_shelx_refln_list_code          4 
_shelx_F_calc_maximum      167.19 
_exptl_crystal_F_000       592.00 
_reflns_d_resolution_high  0.8107 
 
loop_ 
 _symmetry_equiv_pos_as_xyz 
 'x, y, z' 
 '-x, -y, -z' 
 
_cell_length_a    11.3423 
_cell_length_b    11.9987 
_cell_length_c    12.4657 
_cell_angle_alpha  98.579 
_cell_angle_beta  113.038 
_cell_angle_gamma 112.882 
 
_shelx_F_squared_multiplier     1.000 
 
loop_ 
 _refln_index_h 
 _refln_index_k 
 _refln_index_l 
 _refln_F_squared_calc 
 _refln_F_squared_meas 
 _refln_F_squared_sigma 
 _refln_observed_status 
   1   0   0     2179.78     2205.17     65.38 o 
   2   0   0     9876.69    10223.34    301.39 o 
   3   0   0        6.74       27.72      3.48 o 
   4   0   0       18.53       14.27      1.35 o 
   5   0   0      473.01      456.92     12.03 o 
   6   0   0      157.32      155.53      6.43 o 
   7   0   0       97.86       93.22      9.57 o 
   8   0   0      244.35      247.94      9.93 o 
   9   0   0      109.87      113.84      6.19 o 
  10   0   0        2.59        4.12      1.79 o 
  11   0   0       82.56       81.42      6.53 o 
 -11   1   0       54.08       50.28      5.95 o 
 -10   1   0        3.59        2.46      1.89 o 
  -9   1   0     1641.24     1646.38     50.24 o 
  -8   1   0      530.03      498.57     17.04 o 
  -7   1   0      468.77      490.27     13.28 o 
  -6   1   0      130.84      123.58      5.05 o 
  -5   1   0       14.53        6.02      0.89 o 
  -4   1   0      380.36      456.98     14.20 o 
  -3   1   0      320.18      283.41      8.88 o 
  -2   1   0      373.89      326.46     14.04 o 
   0   1   0     1327.42     1903.00     74.03 o 
   1   1   0      118.16      430.58     17.05 o 
   2   1   0      770.39      831.36     69.76 o 
   3   1   0      590.68      550.82     41.66 o 
   4   1   0       38.06       34.92      1.40 o 
   5   1   0      455.14      529.14     12.33 o 
   7   1   0      163.27      167.71      7.27 o 
   8   1   0      332.04      314.88     12.04 o 
   9   1   0       47.48       54.86      6.77 o 
  10   1   0       75.09       75.96      5.55 o 
 -11   2   0      188.69      196.34      9.32 o 
 -10   2   0      288.58      282.13     11.53 o 
  -9   2   0       59.14       62.06      8.34 o 
  -8   2   0        0.14        0.61      0.74 o 
  -7   2   0      267.81      231.40      7.02 o 
  -6   2   0      219.22      242.88      7.47 o 
  -5   2   0      823.27      883.61     26.56 o 
  -4   2   0      254.61      264.13     12.05 o 
  -1   2   0     4098.11     4169.49    165.64 o 
   0   2   0     9569.54    12386.80    477.48 o 
   1   2   0      140.51      131.39      6.72 o 
   2   2   0     3121.40     3547.70    178.80 o 
   3   2   0      451.54      475.78     13.91 o 
   4   2   0       97.79      123.61      3.90 o 
   5   2   0      225.67      307.61      9.41 o 
   6   2   0        3.27        1.55      1.44 o 
   7   2   0     1572.39     1559.79     47.23 o 
   8   2   0       29.90       35.32      3.70 o 
   9   2   0       40.18       34.06      3.85 o 
  10   2   0      195.91      194.38     13.94 o 
 -12   3   0       79.29       83.23      6.68 o 
 -11   3   0        0.71        0.14      1.43 o 
 -10   3   0        0.94        0.38      1.31 o 
  -9   3   0        2.31        0.88      1.13 o 
  -8   3   0       36.83       45.60      2.53 o 
  -7   3   0       38.51       48.45      2.46 o 
  -6   3   0      258.15      207.86      7.47 o 
  -5   3   0     3055.87     3027.53     87.31 o 
  -3   3   0      482.99      592.79     13.55 o 
  -2   3   0      203.60      139.78      3.93 o 
  -1   3   0     4731.20     5094.97    367.70 o 
   0   3   0     2689.12     2755.10    106.33 o 
   1   3   0     4455.65     5298.08    215.87 o 
   2   3   0      200.39      147.66     10.47 o 
   3   3   0       71.52       74.48      2.82 o 
   4   3   0        2.23        4.60      2.06 o 
   5   3   0       69.01       56.45      2.41 o 
   6   3   0       34.91       34.61      3.21 o 
   7   3   0      650.85      626.11     20.88 o 
   8   3   0      195.04      176.68      8.19 o 
   9   3   0      128.30      132.97     10.87 o 
 -12   4   0       22.44       20.67      6.45 o 
 -11   4   0      182.76      185.52      8.78 o 
 -10   4   0     1200.86     1177.76     37.06 o 
  -9   4   0       13.96       10.35      2.00 o 
  -8   4   0      647.11      605.50     16.04 o 
  -7   4   0      426.56      349.56      9.73 o 
  -6   4   0     1380.23     1519.29     62.64 o 
  -4   4   0      104.46      155.65      6.56 o 
  -3   4   0     6974.29     7024.63    183.15 o 
  -2   4   0      149.38      149.64      7.35 o 
  -1   4   0      398.08      412.97     14.19 o 
   0   4   0      317.90      285.03      8.78 o 
   1   4   0      287.09      207.95      9.59 o 
   2   4   0        0.82        1.59      0.57 o 
   3   4   0       16.35       15.95      1.45 o 
   4   4   0       61.70       56.29      2.44 o 
   5   4   0      103.20      113.56      3.96 o 
   6   4   0        8.91        9.51      2.15 o 
   7   4   0      128.99      145.85      7.01 o 
   8   4   0      416.83      440.44     24.38 o 
   9   4   0      163.96      167.45     12.60 o 
 -12   5   0      398.75      411.77     15.91 o 
 -11   5   0       58.44       62.17      5.14 o 
 -10   5   0      244.07      244.59     10.09 o 
  -9   5   0       77.32       99.55      5.33 o 
  -8   5   0       37.89       42.15      3.01 o 
  -7   5   0      245.85      299.26     15.41 o 
  -6   5   0      155.26      173.15      5.85 o 
  -5   5   0      502.11      589.48     15.66 o 
  -4   5   0     1313.65     1426.71     35.08 o 
  -3   5   0     1332.47     1387.28     36.57 o 
  -2   5   0       12.21       28.23      2.29 o 
  -1   5   0      562.50      681.25     17.90 o 
   0   5   0      110.74      113.67      4.20 o 
   1   5   0      595.69      630.57     15.02 o 
   2   5   0     3087.99     3137.63     71.54 o 
   3   5   0       10.04       15.80      1.34 o 
   4   5   0     1395.33     1417.33     33.33 o 
   5   5   0      790.05      785.18     19.87 o 
   6   5   0      125.77      118.86      5.57 o 
   7   5   0        7.71        1.43      2.43 o 
 -12   6   0        4.18       -1.88      2.07 o 
 -11   6   0      476.43      463.24     24.19 o 
 -10   6   0        7.15        5.37      2.47 o 
  -9   6   0      508.52      473.78     23.43 o 
  -8   6   0      371.74      337.16     17.43 o 
  -7   6   0      920.26      895.93     26.34 o 
  -6   6   0     1414.40     1538.98     41.60 o 
  -5   6   0       43.80       67.34      2.17 o 
  -4   6   0     1690.55     1731.32     46.37 o 
  -3   6   0     1928.32     2082.31     49.40 o 
  -2   6   0      463.67      525.86     12.11 o 
  -1   6   0      131.95      119.60      4.09 o 
   0   6   0      531.71      274.32     14.84 o 
   1   6   0       12.61       11.27      0.94 o 
   2   6   0       27.94       35.33      1.79 o 
   3   6   0       33.01       31.54      2.47 o 
   4   6   0       70.16       58.72      2.74 o 
   5   6   0      284.92      284.99     10.40 o 
   6   6   0       95.53      117.65      5.19 o 
   7   6   0        4.48        9.85      3.80 o 
 -12   7   0     1127.99     1089.37     49.96 o 
 -11   7   0       13.12       14.07      3.94 o 
 -10   7   0      197.69      202.45     12.96 o 
  -9   7   0      135.71      132.63      9.51 o 
  -8   7   0        6.05        3.99      1.22 o 
  -7   7   0      213.31      227.27     10.72 o 
  -6   7   0      227.11      209.89      6.83 o 
  -5   7   0        4.14        0.92      0.84 o 
  -4   7   0        6.07        4.00      0.59 o 
  -3   7   0      234.67      227.40      5.75 o 
  -2   7   0      460.42      497.35      9.63 o 
  -1   7   0      192.07      182.26      4.74 o 
   0   7   0        8.77        6.43      0.87 o 
   1   7   0      348.50      361.96      7.87 o 
   2   7   0      202.06      213.14      5.64 o 
   3   7   0       11.05       13.94      6.71 o 
   4   7   0       28.77       33.09      6.16 o 
   5   7   0     1112.57     1138.24     35.21 o 
   6   7   0       30.00       30.43      2.69 o 
 -12   8   0        3.02        2.17      2.63 o 
 -11   8   0      242.68      227.95     14.64 o 
 -10   8   0       65.40       58.33      7.24 o 
  -9   8   0       13.85       14.84      3.17 o 
  -8   8   0       27.57       35.99      4.93 o 
  -7   8   0      289.55      278.33     14.87 o 
  -6   8   0        7.73        7.56      0.82 o 
  -5   8   0        6.32        6.48      1.13 o 
  -4   8   0     2012.32     2059.31     36.67 o 
  -3   8   0     1093.26     1036.15     19.65 o 
  -2   8   0       26.41       26.46      1.52 o 
  -1   8   0     1931.93     1927.09     52.63 o 
   0   8   0       87.96       83.87      2.83 o 
   1   8   0        1.36        3.02      0.78 o 
   2   8   0       67.79       66.19      4.59 o 
   3   8   0      158.68      156.96      7.86 o 
   4   8   0      610.80      562.52     18.88 o 
   5   8   0      144.39      139.24      7.33 o 
 -12   9   0      796.59      711.88     35.23 o 
 -11   9   0      185.70      192.04     13.29 o 
 -10   9   0      122.11      103.96      8.52 o 
  -9   9   0       23.82       22.65      4.08 o 
  -8   9   0       10.42        8.58      2.71 o 
  -7   9   0      234.42      181.97      6.35 o 
  -6   9   0      660.03      617.75     17.90 o 
  -5   9   0     1713.02     1723.91     47.02 o 
  -4   9   0        2.94        1.12      0.65 o 
  -3   9   0      457.28      428.16      9.58 o 
  -2   9   0      719.08      705.18     20.76 o 
  -1   9   0       20.96       18.68      2.45 o 
   0   9   0      959.66     1000.20     21.56 o 
   1   9   0      187.80      172.78      6.01 o 
   2   9   0        4.35        2.44      1.26 o 
   3   9   0       83.50       90.65      4.95 o 
   4   9   0       83.58       92.22      5.14 o 
 -12  10   0        7.09        7.31      3.36 o 
 -11  10   0      934.74      940.79     43.71 o 
 -10  10   0      314.28      328.76     18.60 o 
  -9  10   0      313.54      321.42     17.97 o 
  -8  10   0      165.22      151.93     10.31 o 
  -7  10   0      283.58      281.49      7.67 o 
  -6  10   0       76.95       88.96      4.03 o 
  -5  10   0      245.77      239.84      7.03 o 
  -4  10   0       23.63       15.66      1.71 o 
  -3  10   0      165.77      152.39      4.27 o 
  -2  10   0      220.09      224.78      7.02 o 
  -1  10   0      189.90      189.90      6.26 o 
   0  10   0       62.76       67.61      7.69 o 
   1  10   0       36.73       40.15      3.02 o 
   2  10   0       30.27       45.67      3.95 o 
   3  10   0      146.74      152.81      7.16 o 
 -12  11   0      116.17      133.41     11.40 o 
 -11  11   0       97.61       99.00      9.11 o 
 -10  11   0       28.23       30.18      5.30 o 
  -9  11   0        4.45        1.18      1.69 o 
  -8  11   0      487.52      419.89     21.68 o 
  -7  11   0      549.24      515.36     16.69 o 
  -6  11   0        1.28        0.47      0.83 o 
  -5  11   0      179.45      178.31      5.79 o 
  -4  11   0      935.95      975.79     24.27 o 
  -3  11   0      395.90      413.17      9.98 o 
  -2  11   0      806.70      819.34     20.92 o 
  -1  11   0      144.19      145.98      6.82 o 
   0  11   0        2.76        2.00      1.53 o 
   1  11   0        0.44        0.73      1.29 o 
 -11  12   0      206.57      211.10     14.47 o 
 -10  12   0      291.52      296.63     17.68 o 
  -9  12   0        1.86        6.94      3.20 o 
  -8  12   0      356.33      319.40     10.93 o 
  -7  12   0      667.25      694.09     18.09 o 
  -6  12   0      201.37      229.21      7.40 o 
  -5  12   0       15.04       15.15      1.90 o 
  -4  12   0     2298.93     2355.79     55.73 o 
  -3  12   0      189.70      182.96      9.52 o 
  -2  12   0        7.11        5.73      1.79 o 
  -1  12   0       15.33       10.44      2.35 o 
   0  12   0      102.41       98.11     12.81 o 
   1  12   0       79.64      107.37      8.03 o 
 -10  13   0        6.04        6.72      3.43 o 
  -9  13   0      190.93      198.49      9.31 o 
  -8  13   0       34.92       25.45      1.71 o 
  -7  13   0      135.45      129.13      5.92 o 
  -6  13   0      130.72      156.13      5.83 o 
  -5  13   0       41.15       42.03      3.59 o 
  -4  13   0      447.31      468.56     16.07 o 
  -3  13   0       18.35       21.03      4.01 o 
  -2  13   0      196.08      235.66      9.98 o 
  -1  13   0       19.71       21.80      4.70 o 
  -9  14   0       37.26       46.76      4.88 o 
  -8  14   0       40.82       42.01      2.86 o 
  -7  14   0       68.21       75.55      4.08 o 
  -6  14   0       22.32       25.64      4.15 o 
  -5  14   0        0.18       -1.47      2.47 o 
  -4  14   0       97.99       97.52      8.04 o 
  -3  14   0      161.50      172.13      9.17 o 
   3 -14   1        1.47        0.93      2.66 o 
   4 -14   1       42.94       38.34      5.40 o 
   5 -14   1        3.16        6.54      3.89 o 
   6 -14   1       98.75       85.27      4.07 o 
   7 -14   1        9.56        5.10      2.87 o 
   8 -14   1       49.97       54.92      3.51 o 
   9 -14   1        2.00       -0.25      1.82 o 
   0 -13   1        2.95        7.23      4.34 o 
   1 -13   1       61.38       74.26      5.57 o 
   2 -13   1      276.71      287.11     11.36 o 
   3 -13   1        0.93        2.55      1.63 o 
   4 -13   1       38.88       47.47      3.27 o 
   5 -13   1      880.51      917.22     23.31 o 
   6 -13   1      509.26      533.41     14.60 o 
   7 -13   1        7.83        7.48      2.15 o 
   8 -13   1      144.19      146.47      6.21 o 
   9 -13   1      193.72      189.23     13.11 o 
  10 -13   1      244.99      238.53     15.56 o 
  -1 -12   1      110.92      116.26      8.43 o 
   0 -12   1        0.67        3.35      1.73 o 
   1 -12   1       80.35       80.51      4.91 o 
   2 -12   1        0.62        0.50      2.25 o 
   3 -12   1      224.97      244.23      6.73 o 
   4 -12   1      709.51      711.11     18.38 o 
   5 -12   1       10.63       17.20      1.99 o 
   6 -12   1        2.43        6.12      1.36 o 
   7 -12   1      428.79      420.05     14.31 o 
   8 -12   1       80.57       67.82      4.33 o 
   9 -12   1      113.29      106.18      8.96 o 
  10 -12   1       66.50       49.11      7.06 o 
  11 -12   1        8.16       12.61      4.45 o 
  -3 -11   1       32.06       43.93      6.30 o 
  -1 -11   1        0.24       -0.50      1.10 o 
   0 -11   1        2.11        0.84      1.36 o 
   1 -11   1      357.45      385.18     13.75 o 
   2 -11   1      380.25      372.90     10.60 o 
   3 -11   1       15.67       15.41      1.60 o 
   4 -11   1      104.06      109.83      6.39 o 
   5 -11   1       13.23       13.25      1.72 o 
   6 -11   1      734.26      695.53     20.53 o 
   7 -11   1      281.17      268.50      7.68 o 
   8 -11   1      904.36      848.75     38.80 o 
   9 -11   1      224.33      202.79     13.25 o 
  10 -11   1        8.83        9.19      3.37 o 
  11 -11   1       76.79       67.82      8.64 o 
  -4 -10   1       61.03       84.56      5.17 o 
  -3 -10   1        5.91        5.63      3.15 o 
  -2 -10   1       14.00       12.20      2.07 o 
  -1 -10   1        1.61        0.91      0.99 o 
   0 -10   1      792.65      785.45     24.84 o 
   1 -10   1     1252.04     1273.50     29.80 o 
   2 -10   1       47.57       40.73      2.33 o 
   3 -10   1     1094.35     1113.96     22.89 o 
   4 -10   1      703.03      665.17     16.36 o 
   5 -10   1     1246.09     1168.04     32.80 o 
   6 -10   1       85.40      113.93      4.77 o 
   7 -10   1        6.53        4.36      1.11 o 
   8 -10   1       26.28       18.35      3.87 o 
   9 -10   1       91.06       97.79      8.25 o 
  10 -10   1      170.88      178.27     12.32 o 
  11 -10   1      172.99      175.27     12.69 o 
  12 -10   1       38.93       25.55      5.86 o 
  -5  -9   1       31.21       30.54      4.54 o 
  -4  -9   1      308.24      337.21     12.46 o 
  -3  -9   1       53.23       43.18      3.32 o 
  -2  -9   1      119.37      130.68      9.14 o 
  -1  -9   1     1492.06     1468.88     36.09 o 
   0  -9   1      170.86      170.27      5.57 o 
   1  -9   1     2103.01     2200.77     49.66 o 
   2  -9   1     1011.71     1017.50     18.90 o 
   3  -9   1      608.70      594.13     12.26 o 
   5  -9   1      163.10      161.17      5.97 o 
   6  -9   1      395.70      399.86     12.37 o 
   7  -9   1      196.76      180.05      6.49 o 
   8  -9   1      384.14      389.85     20.19 o 
   9  -9   1      189.35      166.23     11.19 o 
  10  -9   1      399.00      362.88     19.98 o 
  11  -9   1      336.40      299.64     18.02 o 
  12  -9   1      121.41       94.97     10.59 o 
  -6  -8   1      327.65      393.05     13.67 o 
  -5  -8   1       71.91       76.00      9.48 o 
  -4  -8   1      245.61      254.28      9.77 o 
  -3  -8   1        4.58        7.04      1.65 o 
  -2  -8   1       25.44       30.58      2.92 o 
  -1  -8   1        4.83        7.03      2.22 o 
   0  -8   1        1.65        1.59      0.70 o 
   1  -8   1      191.92      179.41      5.92 o 
   2  -8   1      698.99      751.79     14.25 o 
   3  -8   1      143.61      165.95      4.81 o 
   4  -8   1     1101.80     1074.82     22.64 o 
   5  -8   1      170.65      209.05      7.03 o 
   6  -8   1      924.60      948.01     26.51 o 
   7  -8   1     1828.81     1739.66     72.59 o 
   8  -8   1       92.95       78.25      6.72 o 
   9  -8   1        0.29        1.02      1.25 o 
  10  -8   1      422.41      421.72     22.41 o 
  11  -8   1      377.04      337.81     19.59 o 
  12  -8   1      100.65       83.49      9.89 o 
  -7  -7   1        4.07        6.70      3.04 o 
  -6  -7   1        3.75        1.89      2.02 o 
  -5  -7   1       24.39       26.99      2.63 o 
  -4  -7   1      182.67      186.42      7.54 o 
  -3  -7   1      743.83      747.57     23.59 o 
  -2  -7   1     1675.67     1599.20     39.36 o 
  -1  -7   1     1180.42     1311.86     40.78 o 
   0  -7   1        4.47       37.69      4.05 o 
   1  -7   1      329.94      332.92      8.11 o 
   2  -7   1      106.70       88.70      2.59 o 
   3  -7   1       56.91       52.62      1.98 o 
   4  -7   1      236.75      248.95      6.32 o 
   5  -7   1       83.10      111.86      4.25 o 
   6  -7   1      384.15      346.74      7.22 o 
   7  -7   1        2.04       16.84      4.34 o 
   8  -7   1      385.61      381.85     19.48 o 
   9  -7   1      390.57      376.49     19.86 o 
  10  -7   1        1.62        3.08      2.59 o 
  11  -7   1        5.77        8.45      3.44 o 
  12  -7   1       57.77       66.46      8.80 o 
  -7  -6   1      137.84      134.83     10.67 o 
  -6  -6   1      116.12       87.10      4.00 o 
  -5  -6   1        2.82        3.15      1.07 o 
  -4  -6   1        3.79        9.21      2.33 o 
  -3  -6   1      532.77      528.12     17.05 o 
  -2  -6   1     2482.56     2581.94     57.82 o 
  -1  -6   1       82.74       86.16      4.54 o 
   0  -6   1      440.03      270.53     14.55 o 
   1  -6   1      178.82      173.33      7.95 o 
   2  -6   1       32.26       49.28      2.77 o 
   3  -6   1     2144.01     2324.03     59.58 o 
   4  -6   1      462.23      459.34     13.18 o 
   5  -6   1      423.05      408.45      9.82 o 
   8  -6   1       47.79       57.64      3.28 o 
   9  -6   1       34.23       31.09      3.26 o 
  10  -6   1       77.82       85.95      5.17 o 
  11  -6   1      238.41      229.32     10.10 o 
  12  -6   1        9.09        8.47      3.81 o 
  -8  -5   1      260.73      276.36     17.36 o 
  -7  -5   1       26.86       10.96      3.28 o 
  -6  -5   1      120.95      120.29     10.02 o 
  -5  -5   1       96.23       97.29      4.38 o 
  -4  -5   1      609.45      624.80     14.97 o 
  -3  -5   1      366.58      362.16     12.03 o 
  -2  -5   1     1100.05     1023.21     44.90 o 
  -1  -5   1      522.66      579.06     16.90 o 
   0  -5   1        4.42        5.04      0.84 o 
   1  -5   1       19.79       23.46      1.41 o 
   2  -5   1      110.79      116.13      3.65 o 
   3  -5   1       17.72        9.28      0.84 o 
   4  -5   1      361.76      357.93      7.48 o 
   5  -5   1     1448.79     1454.24     27.66 o 
   6  -5   1      380.65      397.72     22.73 o 
   7  -5   1       58.97       55.25      2.87 o 
   8  -5   1      328.25      268.32     10.18 o 
   9  -5   1     2004.89     1907.52     52.64 o 
  10  -5   1      307.05      279.24     11.30 o 
  11  -5   1        1.45        2.05      1.63 o 
  12  -5   1       69.49       71.16      6.06 o 
  -9  -4   1      299.19      335.25     20.05 o 
  -8  -4   1       25.09       12.13      3.71 o 
  -7  -4   1        1.67        4.64      2.39 o 
  -6  -4   1     1948.40     1966.55     79.87 o 
  -5  -4   1        2.97        5.83      1.71 o 
  -4  -4   1     1575.72     1649.15     40.22 o 
  -3  -4   1     1071.50     1114.92     33.32 o 
  -2  -4   1       41.20       72.06      4.40 o 
  -1  -4   1     1558.96     1816.10     48.89 o 
   0  -4   1     1682.62     1808.49    137.85 o 
   1  -4   1     5044.17     5141.35    257.69 o 
   2  -4   1     1638.12     1795.91     41.71 o 
   3  -4   1     4747.83     4871.78    105.12 o 
   4  -4   1      169.59      221.66      6.13 o 
   5  -4   1       18.09       35.55      6.01 o 
   6  -4   1      110.93      137.62      6.20 o 
   7  -4   1      792.38      803.31     17.35 o 
   8  -4   1      262.82      249.59      9.72 o 
   9  -4   1        0.42        0.82      1.22 o 
  10  -4   1       26.41       22.30      3.11 o 
  11  -4   1      112.54      121.85      6.94 o 
  12  -4   1      110.30      123.77      7.34 o 
 -10  -3   1       14.71       18.83      4.80 o 
  -9  -3   1      223.92      207.34     14.04 o 
  -8  -3   1      226.18      228.94     14.48 o 
  -7  -3   1      185.29      181.22      7.75 o 
  -6  -3   1      485.81      495.62     16.47 o 
  -5  -3   1      291.52      308.29      7.54 o 
  -4  -3   1     1254.69     1297.20     33.11 o 
  -3  -3   1     1777.34     1918.77     58.70 o 
  -2  -3   1     4520.91     4520.06    161.56 o 
  -1  -3   1     2766.90     4032.71    155.22 o 
   0  -3   1     3555.95     3728.73    143.13 o 
   1  -3   1      717.82      709.01     39.41 o 
   2  -3   1      945.84     1076.23     26.70 o 
   3  -3   1       91.41       78.62      5.18 o 
   4  -3   1       14.95       14.50      0.70 o 
   5  -3   1      181.86      187.33      5.19 o 
   6  -3   1        5.94        5.21      0.62 o 
   7  -3   1       26.30       23.71      1.33 o 
   8  -3   1     1436.93     1387.20     82.97 o 
   9  -3   1      344.52      326.48     12.49 o 
  10  -3   1        6.79        5.34      3.88 o 
  11  -3   1       22.96       17.62      3.09 o 
 -10  -2   1       83.64      116.97      9.98 o 
  -9  -2   1        1.80        1.53      2.07 o 
  -8  -2   1       81.52       80.11      9.23 o 
  -7  -2   1      124.41      131.06      6.09 o 
  -6  -2   1      368.52      284.18     21.46 o 
  -5  -2   1      430.01      400.72     14.65 o 
  -4  -2   1     1071.06     1082.08     24.31 o 
  -3  -2   1      238.06      333.65     19.12 o 
  -2  -2   1     9078.20     9843.94    388.80 o 
  -1  -2   1      330.82      624.53     28.33 o 
   0  -2   1     3946.78     4183.23    364.21 o 
   1  -2   1      102.87       92.77      2.64 o 
   2  -2   1    11365.58    11903.05    434.66 o 
   3  -2   1       10.10        7.54      0.84 o 
   4  -2   1      459.61      387.71     11.73 o 
   5  -2   1       80.79       97.05      2.78 o 
   6  -2   1      437.04      457.27     10.27 o 
   7  -2   1      655.64      598.01     15.13 o 
   8  -2   1     1048.97     1004.45     31.59 o 
   9  -2   1        8.58        6.50      1.86 o 
  10  -2   1      489.29      479.91     17.56 o 
  11  -2   1       35.63       40.06      4.56 o 
 -11  -1   1        1.68       -1.62      2.25 o 
 -10  -1   1        7.29        7.43      2.10 o 
  -9  -1   1       68.66       82.33      5.11 o 
  -8  -1   1      138.81      131.28     10.22 o 
  -7  -1   1       20.02       21.66      1.93 o 
  -6  -1   1      448.98      453.13     14.99 o 
  -5  -1   1     3951.36     4319.06    181.01 o 
  -4  -1   1      157.75      208.94     10.08 o 
  -3  -1   1     6063.97     6835.03    201.90 o 
  -2  -1   1     9147.26     9022.36    380.81 o 
   0  -1   1     2130.39     2782.58    244.42 o 
   1  -1   1     3872.82     4220.67    171.28 o 
   2  -1   1      369.63      347.18      8.60 o 
   3  -1   1        4.17       16.18      0.72 o 
   4  -1   1       14.29       34.63      1.70 o 
   5  -1   1      865.20     1033.09     21.04 o 
   6  -1   1      654.99      650.07     15.33 o 
   7  -1   1      385.13      377.73     13.40 o 
   8  -1   1      245.68      240.23      9.76 o 
   9  -1   1       17.83       17.96      4.53 o 
  10  -1   1       35.51       28.32      8.41 o 
  11  -1   1       11.92        7.26      2.50 o 
 -11   0   1       68.91       86.87      6.12 o 
 -10   0   1      174.26      169.23      8.09 o 
  -9   0   1     2487.51     2368.47     70.63 o 
  -8   0   1       35.56       39.10      3.55 o 
  -7   0   1      386.02      354.64     12.43 o 
  -6   0   1      207.08      200.62      9.11 o 
  -5   0   1     1348.48     1419.74     61.11 o 
  -4   0   1       32.53       18.18      1.91 o 
  -3   0   1     5876.92     5803.28    171.55 o 
  -2   0   1      733.40      636.97     19.15 o 
   0   0   1     6910.88     7130.34    134.29 o 
   1   0   1     2029.01     2324.16    381.55 o 
   2   0   1      226.37      231.40      5.11 o 
   3   0   1     3122.50     3369.40     74.02 o 
   4   0   1      253.04      245.62      5.23 o 
   5   0   1       41.19       59.01      2.67 o 
   6   0   1      236.67      262.01      7.15 o 
   7   0   1      323.16      302.20     16.60 o 
   8   0   1      802.78      791.30     25.83 o 
   9   0   1      655.23      649.76     22.28 o 
  10   0   1      451.24      448.81     16.94 o 
 -12   1   1      662.05      709.60     24.88 o 
 -11   1   1       46.66       52.97      6.91 o 
 -10   1   1      202.75      200.24      8.97 o 
  -9   1   1      647.78      645.72     21.54 o 
  -8   1   1      642.96      636.55     20.82 o 
  -7   1   1      528.16      607.43     19.56 o 
  -6   1   1        6.81       14.27      1.25 o 
  -5   1   1       26.10       34.45      2.45 o 
  -4   1   1      118.78      128.83      4.53 o 
  -3   1   1      445.39      458.25     13.99 o 
  -2   1   1     1348.89     1444.99     61.60 o 
  -1   1   1     4045.63     3934.09    153.25 o 
   0   1   1     2002.55     2125.48     82.51 o 
   1   1   1        3.96        8.16      1.01 o 
   2   1   1     1699.90     1628.33     65.30 o 
   3   1   1      129.76      131.53      5.77 o 
   4   1   1       58.62       62.68      2.10 o 
   5   1   1     1057.26     1088.46     22.25 o 
   6   1   1        0.07        0.14      0.90 o 
   7   1   1       36.21       36.02      3.47 o 
   8   1   1      518.92      549.00     19.08 o 
   9   1   1       65.42       70.93      5.64 o 
  10   1   1        1.10        1.21      1.69 o 
 -12   2   1      150.21      171.41     19.93 o 
 -11   2   1      183.81      187.21      8.85 o 
 -10   2   1      160.81      152.72      7.40 o 
  -9   2   1       11.33       12.46      2.19 o 
  -8   2   1      363.20      330.28      9.46 o 
  -7   2   1      626.09      614.93     15.88 o 
  -6   2   1      666.04      699.97     17.62 o 
  -5   2   1       11.00       20.38      1.74 o 
  -4   2   1     6579.98     6869.93    290.29 o 
  -3   2   1    18102.85    17972.67    761.89 o 
  -2   2   1      671.11      609.52     26.75 o 
  -1   2   1     6444.86     6382.35    136.26 o 
   0   2   1     1081.18     1073.52     24.60 o 
   1   2   1     1395.73     1419.39     41.02 o 
   2   2   1     2477.45     2713.15     66.56 o 
   3   2   1      808.75      889.44     26.70 o 
   4   2   1     1371.62     1439.13     43.83 o 
   5   2   1      122.78      132.39      4.76 o 
   6   2   1      142.12      134.48      6.20 o 
   7   2   1      900.37      826.37     26.69 o 
   8   2   1       37.61       37.05      3.88 o 
   9   2   1        4.74        6.21      2.08 o 
 -12   3   1      303.30      322.48     13.27 o 
 -11   3   1        4.20        3.68      1.73 o 
 -10   3   1        1.72        2.49      1.35 o 
  -9   3   1      134.55      141.40      5.06 o 
  -8   3   1     1555.52     1637.50     40.10 o 
  -7   3   1       59.16       63.50      2.62 o 
  -6   3   1      388.33      474.02     22.36 o 
  -5   3   1      636.12      692.70     29.55 o 
  -4   3   1     1817.47     1809.10     77.97 o 
  -3   3   1     8834.26     8776.62    370.26 o 
  -2   3   1     3911.61     3764.73     83.24 o 
  -1   3   1       35.58       26.97      1.27 o 
   0   3   1        5.64       -0.17      0.72 o 
   1   3   1        4.24       25.86      2.17 o 
   2   3   1     1218.46     1375.81     43.21 o 
   3   3   1       16.78       27.47      1.53 o 
   4   3   1      586.68      625.88     15.86 o 
   5   3   1       94.05       87.97      5.75 o 
   6   3   1      276.19      261.30      7.55 o 
   7   3   1       70.20       68.23      4.99 o 
   8   3   1       20.53       16.98      4.73 o 
   9   3   1      345.41      308.59     19.14 o 
 -12   4   1       44.90       56.08      5.20 o 
 -11   4   1      196.37      202.62      9.10 o 
 -10   4   1      769.37      753.34     24.76 o 
  -9   4   1      154.06      167.68      5.96 o 
  -8   4   1       25.13       26.45      1.81 o 
  -7   4   1      646.63      668.77     20.82 o 
  -6   4   1       58.02       47.63      4.24 o 
  -5   4   1       95.47       84.66      5.61 o 
  -4   4   1      642.47      639.86     15.13 o 
  -3   4   1     1430.93     1457.58     43.44 o 
  -2   4   1        9.57        5.23      1.10 o 
  -1   4   1       21.27       18.21      1.69 o 
   0   4   1     1355.43     1187.75     34.40 o 
   1   4   1       31.47      123.62      6.48 o 
   2   4   1     1023.13     1031.57     19.58 o 
   3   4   1     1720.24     1805.83     36.83 o 
   4   4   1     1904.57     1863.54     44.57 o 
   5   4   1      119.50      113.31      4.15 o 
   6   4   1      684.92      663.82     25.61 o 
   7   4   1      155.08      153.34      8.40 o 
   8   4   1       24.81       39.30      6.44 o 
 -13   5   1       19.77       15.13      4.28 o 
 -12   5   1       61.63       61.77      5.38 o 
 -11   5   1        0.93       -0.40      1.65 o 
 -10   5   1      373.78      369.02     13.54 o 
  -9   5   1     1276.08     1297.76     32.32 o 
  -8   5   1      375.67      347.14     11.94 o 
  -7   5   1       55.99       77.22      6.06 o 
  -6   5   1      191.83      212.52     11.31 o 
  -5   5   1     6188.56     6418.85    144.51 o 
  -4   5   1     2342.62     2580.02     55.00 o 
  -3   5   1      464.29      459.56     10.61 o 
  -2   5   1      278.60      268.03      7.21 o 
  -1   5   1     2443.17     2892.73     72.24 o 
   0   5   1     1110.46     1198.79     52.35 o 
   1   5   1      111.64      121.60      5.69 o 
   2   5   1      398.77      370.57      7.94 o 
   3   5   1      215.65      199.83      7.38 o 
   4   5   1      112.18      114.10      7.24 o 
   5   5   1        0.01        0.54      0.76 o 
   6   5   1        0.06        1.70      0.86 o 
   7   5   1        0.39        1.40      2.13 o 
 -13   6   1      319.45      318.72     19.31 o 
 -12   6   1      152.44      163.87     11.94 o 
 -11   6   1      538.70      554.33     27.71 o 
 -10   6   1       21.18       20.31      4.21 o 
  -9   6   1      192.49      164.00     11.39 o 
  -8   6   1      232.32      216.56     12.46 o 
  -7   6   1       16.43        6.92      1.49 o 
  -6   6   1     1606.55     1686.14     36.85 o 
  -5   6   1       12.11       14.62      0.85 o 
  -4   6   1        0.37        0.11      0.51 o 
  -3   6   1     3062.97     3162.85     71.03 o 
  -2   6   1       40.56       54.48      1.83 o 
  -1   6   1      607.84      652.12     13.82 o 
   0   6   1       25.25       32.57      1.76 o 
   1   6   1        3.55       32.16      3.52 o 
   2   6   1      495.64      532.23     13.07 o 
   3   6   1      332.70      344.83      9.67 o 
   4   6   1      258.25      263.65      7.93 o 
   5   6   1      137.73      136.54      4.96 o 
   6   6   1      630.34      659.37     21.38 o 
   7   6   1      433.74      488.98     26.85 o 
 -13   7   1       28.00       21.80      5.16 o 
 -12   7   1      410.82      393.92     21.83 o 
 -11   7   1       93.16       92.54      8.32 o 
 -10   7   1      194.85      187.23     12.09 o 
  -9   7   1       49.62       50.96      6.30 o 
  -8   7   1      295.45      287.25     15.50 o 
  -7   7   1      163.95      193.78      6.35 o 
  -6   7   1       10.28       12.73      1.93 o 
  -5   7   1       87.25       75.12      3.11 o 
  -4   7   1      324.54      344.86      7.47 o 
  -3   7   1      112.22      109.68      3.40 o 
  -2   7   1     1088.09     1042.35     18.89 o 
  -1   7   1      224.52      233.55      6.49 o 
   0   7   1       97.37      104.03      3.18 o 
   1   7   1      674.26      676.46     19.54 o 
   2   7   1     1468.32     1443.90     28.85 o 
   3   7   1      394.13      385.37     11.23 o 
   4   7   1      174.16      154.14      6.89 o 
   5   7   1      386.65      367.01     15.19 o 
   6   7   1        1.78        0.58      1.08 o 
 -13   8   1        9.71        6.63      3.60 o 
 -12   8   1        3.63        2.02      2.51 o 
 -11   8   1       36.89       37.99      5.98 o 
 -10   8   1      398.13      409.40     21.52 o 
  -9   8   1      116.17       96.10      7.75 o 
  -8   8   1      727.58      674.69     31.13 o 
  -7   8   1      521.14      512.27     24.23 o 
  -6   8   1      138.28      145.19      5.12 o 
  -5   8   1      672.49      674.90     16.24 o 
  -4   8   1     1362.37     1384.68     25.81 o 
  -3   8   1      557.07      554.36     11.08 o 
  -2   8   1       29.97      133.91     14.20 o 
  -1   8   1      284.68      309.08      8.33 o 
   0   8   1        6.36        5.70      0.87 o 
   1   8   1      630.35      580.14     13.20 o 
   2   8   1       90.40       79.04      3.48 o 
   3   8   1      144.53      129.50      6.16 o 
   4   8   1        5.26       13.56      2.89 o 
   5   8   1       21.98       16.95      2.46 o 
 -13   9   1       92.32       87.20     10.10 o 
 -12   9   1      184.26      181.35     12.93 o 
 -11   9   1       83.76      106.53      9.06 o 
 -10   9   1      806.47      735.92     34.77 o 
  -9   9   1        3.97        3.53      1.61 o 
  -8   9   1      158.81      183.87     11.41 o 
  -7   9   1      214.62      218.31     12.57 o 
  -6   9   1      509.37      508.34     12.74 o 
  -5   9   1      379.14      374.88      9.79 o 
  -4   9   1      430.21      406.39     11.95 o 
  -3   9   1       50.26       52.92      2.28 o 
  -2   9   1      888.76      900.76     22.65 o 
  -1   9   1      635.36      616.84     15.50 o 
   0   9   1      162.95      160.34      4.76 o 
   1   9   1      520.13      529.20     12.37 o 
   2   9   1       33.59       46.62      4.51 o 
   3   9   1       19.90       13.63      2.26 o 
   4   9   1       83.06       83.25      4.94 o 
 -12  10   1      116.40       90.66     10.19 o 
 -11  10   1      182.49      179.74     12.62 o 
 -10  10   1      116.85      109.29      8.88 o 
  -9  10   1        2.84       -1.49      1.46 o 
  -8  10   1      387.48      367.02     19.26 o 
  -7  10   1      686.48      675.57     21.60 o 
  -6  10   1      324.72      325.78      8.87 o 
  -5  10   1      275.97      267.52      7.66 o 
  -4  10   1      625.44      621.90     14.55 o 
  -3  10   1     1401.57     1371.55     33.23 o 
  -2  10   1        4.01        5.77      2.13 o 
  -1  10   1       13.80       14.01      1.78 o 
   0  10   1      427.16      445.83     12.38 o 
   1  10   1        3.64        3.15      2.16 o 
   2  10   1        1.04        5.11      1.64 o 
   3  10   1      101.36      101.25      8.81 o 
 -12  11   1        4.31        6.51      3.46 o 
 -11  11   1       42.47       51.32      7.06 o 
 -10  11   1       86.06       96.01      8.46 o 
  -9  11   1      621.51      592.76     29.02 o 
  -8  11   1       61.73       67.48      7.49 o 
  -7  11   1      133.25      115.87      4.37 o 
  -6  11   1      274.70      261.30      7.62 o 
  -5  11   1      371.92      370.12     10.10 o 
  -4  11   1      194.26      174.10      5.63 o 
  -3  11   1       11.61       12.28      1.75 o 
  -2  11   1      546.22      563.85     15.14 o 
  -1  11   1        1.75        3.03      1.30 o 
   0  11   1       73.50       81.98      5.23 o 
   1  11   1       32.68       31.26      3.49 o 
 -11  12   1      105.81       91.53      9.92 o 
 -10  12   1      361.40      329.02     19.08 o 
  -9  12   1       11.28        7.20      2.08 o 
  -8  12   1      224.32      210.77      6.62 o 
  -7  12   1      428.60      436.05     12.19 o 
  -6  12   1      118.22      108.94      4.54 o 
  -5  12   1       40.43       35.78      2.75 o 
  -4  12   1       30.62       30.08      3.12 o 
  -3  12   1        1.61        2.14      1.24 o 
  -2  12   1        1.88        2.23      1.30 o 
  -1  12   1      180.56      231.39      9.77 o 
   0  12   1      706.42      761.89     25.14 o 
 -10  13   1       35.02       33.70      4.30 o 
  -9  13   1       53.57       54.72      5.65 o 
  -8  13   1      271.73      284.69      9.23 o 
  -7  13   1      367.83      382.27     11.10 o 
  -6  13   1      483.26      490.50     13.68 o 
  -5  13   1      675.25      630.76     20.74 o 
  -4  13   1        0.86        1.85      3.64 o 
  -3  13   1        8.60        7.28      1.72 o 
  -2  13   1      110.87      130.42      6.83 o 
  -9  14   1        3.81        3.90      2.23 o 
  -8  14   1      135.60      120.16      6.90 o 
  -7  14   1      280.61      296.98      9.30 o 
  -6  14   1       13.23       15.87      2.09 o 
  -5  14   1      122.49      123.09      9.12 o 
  -4  14   1       74.88       77.66      7.03 o 
   2 -14   2       81.02       83.95      5.65 o 
   3 -14   2      272.03      293.01     13.54 o 
   4 -14   2      443.86      415.69     21.26 o 
   6 -14   2      354.03      343.21     10.36 o 
   7 -14   2      195.66      191.71      6.79 o 
   8 -14   2      194.04      205.91      7.04 o 
   0 -13   2       74.43       72.42      7.13 o 
   1 -13   2      164.00      168.04      8.83 o 
   2 -13   2      117.76      127.95      6.61 o 
   3 -13   2       53.45       48.32      8.60 o 
   4 -13   2       60.70       62.52      6.63 o 
   5 -13   2      955.45      993.84     30.68 o 
   6 -13   2      164.60      155.36      5.79 o 
   7 -13   2      233.52      220.50      8.87 o 
   8 -13   2       66.02       81.54      4.26 o 
   9 -13   2       18.88       20.15      4.83 o 
  10 -13   2      222.62      234.44     15.49 o 
  -1 -12   2      135.09      142.01      9.50 o 
   0 -12   2       72.77       84.85      5.13 o 
   1 -12   2        7.72        6.57      1.94 o 
   2 -12   2      229.07      213.07      8.92 o 
   3 -12   2      715.72      715.71     23.12 o 
   4 -12   2      159.65      161.19      5.76 o 
   5 -12   2       64.19       52.91      3.34 o 
   6 -12   2       80.72       70.43      4.46 o 
   7 -12   2      557.34      550.09     16.01 o 
   8 -12   2       75.96       74.35      3.93 o 
   9 -12   2        2.99        3.95      2.49 o 
  10 -12   2       70.51       72.96      8.98 o 
  -3 -11   2       11.02        8.85      1.84 o 
  -2 -11   2      165.26      192.49     12.24 o 
  -1 -11   2       52.59       64.36      5.86 o 
   0 -11   2       17.00       16.21      2.47 o 
   1 -11   2      548.20      604.55     19.87 o 
   2 -11   2        4.80        8.39      1.95 o 
   3 -11   2      371.97      366.21      8.93 o 
   4 -11   2      202.94      227.98      7.16 o 
   5 -11   2      304.80      307.46     10.34 o 
   6 -11   2      237.64      224.24      8.01 o 
   7 -11   2       19.13       17.46      1.89 o 
   8 -11   2       61.32       68.52      3.31 o 
   9 -11   2      178.75      176.57     12.16 o 
  10 -11   2      191.84      162.79     12.01 o 
  11 -11   2       16.89       23.16      5.42 o 
  -4 -10   2      221.81      227.40     16.22 o 
  -3 -10   2      250.97      228.42      9.20 o 
  -2 -10   2        8.03        9.36      1.83 o 
  -1 -10   2      316.69      352.91     10.37 o 
   0 -10   2     1373.10     1373.96     41.25 o 
   2 -10   2      139.85      138.25      4.17 o 
   3 -10   2        0.54        0.28      0.66 o 
   4 -10   2      289.91      258.10      7.42 o 
   5 -10   2      981.27      881.34     25.34 o 
   6 -10   2       62.61       54.79      3.25 o 
   7 -10   2        5.26        3.08      1.03 o 
   8 -10   2       88.49      115.27      8.93 o 
   9 -10   2        0.32        0.31      1.66 o 
  10 -10   2       42.16       20.46      4.31 o 
  11 -10   2      136.98      124.23     10.73 o 
  -5  -9   2      213.72      238.48      9.36 o 
  -4  -9   2      623.39      660.66     21.62 o 
  -3  -9   2        0.14        0.69      1.57 o 
  -2  -9   2      172.11      188.69      7.74 o 
  -1  -9   2       10.68        9.49      1.46 o 
   0  -9   2        0.17        1.13      0.90 o 
   1  -9   2      713.41      691.81     14.50 o 
   2  -9   2       42.20       49.06      1.99 o 
   3  -9   2      518.65      515.37      9.72 o 
   4  -9   2       25.68       32.63      2.50 o 
   5  -9   2     1526.96     1475.83     40.51 o 
   6  -9   2      660.57      609.08     14.77 o 
   7  -9   2      192.16      191.87     12.81 o 
   8  -9   2      778.37      768.50     35.43 o 
   9  -9   2      241.16      229.95     14.27 o 
  10  -9   2        4.77        3.68      1.99 o 
  11  -9   2      127.03      146.67     11.50 o 
  -6  -8   2       58.96       80.22      4.12 o 
  -5  -8   2       29.65       27.15      5.23 o 
  -4  -8   2      438.59      378.18     18.18 o 
  -3  -8   2     1461.65     1377.56     52.16 o 
  -2  -8   2     1373.40     1277.53     72.38 o 
  -1  -8   2      650.41      660.69     17.05 o 
   0  -8   2      866.46      812.15     19.81 o 
   1  -8   2      262.78      255.21      7.55 o 
   2  -8   2      136.24      145.98      3.72 o 
   3  -8   2      142.54      123.38      3.29 o 
   4  -8   2      252.59      236.11      7.00 o 
   5  -8   2      889.48      948.28     26.41 o 
   6  -8   2      105.72      105.80      4.25 o 
   7  -8   2      585.95      545.19     16.80 o 
   8  -8   2      546.48      544.27     26.35 o 
   9  -8   2      284.90      264.95     15.47 o 
  10  -8   2      151.90      136.93     10.54 o 
  11  -8   2      131.31      107.58      9.55 o 
  12  -8   2       25.74       23.41      5.45 o 
  -7  -7   2      106.27      122.88     10.32 o 
  -6  -7   2      479.17      505.26     16.54 o 
  -5  -7   2      503.60      522.32     17.25 o 
  -4  -7   2        2.38       11.83      5.89 o 
  -3  -7   2        8.43       12.62      3.18 o 
  -2  -7   2     1441.41      750.36     35.66 o 
  -1  -7   2     2923.36     2941.42     58.69 o 
   1  -7   2     2508.44     2670.42     61.31 o 
   2  -7   2       18.38       26.96      1.58 o 
   3  -7   2      732.44      798.75     16.46 o 
   4  -7   2      213.52      209.78      5.53 o 
   5  -7   2      151.96      161.23      4.68 o 
   6  -7   2       91.40       88.82      3.57 o 
   7  -7   2        3.43        4.20      1.88 o 
   8  -7   2        0.60        1.45      1.33 o 
   9  -7   2      423.94      409.85     21.46 o 
  10  -7   2       19.44       11.26      3.76 o 
  11  -7   2      104.17       84.41      9.45 o 
  12  -7   2      377.35      361.53     21.48 o 
  -8  -6   2       86.57       90.94      8.79 o 
  -7  -6   2      772.87      868.74     41.98 o 
  -6  -6   2      473.16      480.47     15.46 o 
  -5  -6   2       71.29       52.92      3.14 o 
  -4  -6   2      120.96      154.88      6.28 o 
  -3  -6   2       12.88        9.03      1.41 o 
  -2  -6   2       35.41       19.92      2.37 o 
  -1  -6   2      280.44      267.80      8.86 o 
   0  -6   2       78.91       90.20      5.96 o 
   1  -6   2      312.31      317.90      9.03 o 
   2  -6   2      188.33      198.52      4.90 o 
   3  -6   2     1484.93     1454.80     30.99 o 
   4  -6   2      278.86      290.06      6.22 o 
   5  -6   2       53.52       55.90      4.17 o 
   6  -6   2      176.38      186.66      4.24 o 
   7  -6   2      925.36      834.63    106.22 o 
   8  -6   2     1540.43     1470.02     44.72 o 
   9  -6   2      523.50      498.03     17.40 o 
  10  -6   2       97.90      114.95      9.12 o 
  11  -6   2      487.22      511.40     18.72 o 
  -9  -5   2      124.83      115.53     10.18 o 
  -8  -5   2        9.44        2.65      2.95 o 
  -7  -5   2       64.55        8.04      2.73 o 
  -6  -5   2       82.80       88.53      7.74 o 
  -5  -5   2      166.61      163.54      6.23 o 
  -4  -5   2      460.09      487.14     15.63 o 
  -3  -5   2       51.50       47.16      3.45 o 
  -2  -5   2      254.29      151.80      7.23 o 
  -1  -5   2      312.64      387.28     11.89 o 
   0  -5   2     1406.89     1568.26     39.08 o 
   1  -5   2      389.03      348.07      8.87 o 
   3  -5   2      533.45      693.57     17.46 o 
   4  -5   2     2354.41     2396.98     52.93 o 
   5  -5   2     1736.57     1628.70     34.61 o 
   6  -5   2     2010.92     2005.02     38.80 o 
   7  -5   2       82.19       74.73      4.17 o 
   8  -5   2       67.04       54.94      3.96 o 
   9  -5   2      344.81      321.43     12.37 o 
  10  -5   2      135.44      126.94      6.79 o 
  11  -5   2        5.54        4.04      2.45 o 
  -9  -4   2      137.36      104.79      9.45 o 
  -8  -4   2       55.03       41.82      6.38 o 
  -7  -4   2      229.59      230.71     14.23 o 
  -5  -4   2      570.10      600.74     31.21 o 
  -4  -4   2     3556.61     3517.44    101.05 o 
  -3  -4   2      435.26      455.91     14.38 o 
  -2  -4   2      607.15      891.40     40.50 o 
  -1  -4   2      862.64      994.19     41.45 o 
   0  -4   2     4349.10     4742.84    239.25 o 
   2  -4   2     1186.49     1248.21     36.44 o 
   3  -4   2       17.83       17.34      0.96 o 
   4  -4   2      352.88      339.58      8.12 o 
   5  -4   2      345.45      347.32      6.67 o 
   6  -4   2       10.11        7.70      1.52 o 
   7  -4   2      174.72      164.32      7.04 o 
   8  -4   2     2164.45     2106.83     62.93 o 
   9  -4   2        2.06        1.84      1.63 o 
  10  -4   2     1626.65     1660.64     51.29 o 
  11  -4   2      875.98      885.42     29.72 o 
 -10  -3   2       10.73        6.89      3.41 o 
  -9  -3   2       37.55       28.56      5.26 o 
  -8  -3   2       88.19       85.92      7.89 o 
  -7  -3   2       45.57       59.13      6.79 o 
  -6  -3   2      249.87      276.12     18.15 o 
  -5  -3   2      712.98      678.48     27.42 o 
  -4  -3   2     2102.51     2380.28     52.00 o 
  -3  -3   2      185.90      270.23     16.18 o 
  -2  -3   2     2669.80     3237.33    164.97 o 
  -1  -3   2      104.61      148.14      7.09 o 
   0  -3   2       65.23       58.00      4.40 o 
   1  -3   2     1155.96     1215.92     50.81 o 
   2  -3   2     7157.54     7110.19    169.16 o 
   3  -3   2       58.92       49.93      1.61 o 
   4  -3   2       89.80       73.90      2.70 o 
   5  -3   2      280.17      241.95      4.53 o 
   6  -3   2       22.45       18.34      1.29 o 
   7  -3   2       47.75       45.02      4.26 o 
   8  -3   2      120.34      108.82      5.71 o 
   9  -3   2      307.45      270.76     11.05 o 
  10  -3   2      148.79      149.39      7.75 o 
  11  -3   2      394.07      426.45     16.58 o 
 -11  -2   2       48.13       47.54      7.40 o 
 -10  -2   2       18.20       18.51      4.57 o 
  -9  -2   2      361.08      340.58     19.39 o 
  -8  -2   2      123.84      122.76      6.02 o 
  -7  -2   2     1043.48      939.31     41.97 o 
  -6  -2   2      353.30      377.25     18.90 o 
  -5  -2   2      172.73      177.37     11.26 o 
  -4  -2   2     1784.59     1802.89     54.25 o 
  -3  -2   2      246.06      281.95     11.59 o 
  -2  -2   2     1893.77     2998.52    162.65 o 
  -1  -2   2       60.18       54.32      3.09 o 
   0  -2   2      753.47      897.02     88.75 o 
   1  -2   2    22327.14    22717.48    554.20 o 
   2  -2   2     1933.89     1793.81     36.80 o 
   3  -2   2      755.00      807.26     31.13 o 
   4  -2   2      122.22       97.54      2.45 o 
   5  -2   2        8.40       14.47      0.62 o 
   6  -2   2      279.77      293.11      6.72 o 
   7  -2   2        0.02       -0.65      0.83 o 
   8  -2   2        3.63        4.37      1.90 o 
   9  -2   2        0.73        0.92      1.32 o 
  10  -2   2      159.72      158.40      8.16 o 
  11  -2   2      398.38      426.32     16.71 o 
 -11  -1   2        2.26        1.74      2.38 o 
 -10  -1   2       40.73       64.42      7.88 o 
  -9  -1   2        7.17       15.69      2.45 o 
  -8  -1   2      403.93      432.71     15.00 o 
  -7  -1   2       43.01       51.85      3.31 o 
  -6  -1   2      616.58      664.05     20.77 o 
  -5  -1   2     6160.31     6966.54    293.75 o 
  -4  -1   2      211.42      196.00      9.25 o 
  -3  -1   2     4176.60     4803.89    202.63 o 
  -1  -1   2      269.25      267.30     21.28 o 
   0  -1   2     1278.37     1293.62     32.77 o 
   1  -1   2        8.95       12.26      0.68 o 
   2  -1   2     1365.11     1328.25     35.57 o 
   3  -1   2      672.26      735.07     15.82 o 
   4  -1   2      236.92      223.85      4.25 o 
   5  -1   2      271.10      240.26      4.65 o 
   6  -1   2      121.90      118.98      8.04 o 
   7  -1   2       61.23       62.41      4.33 o 
   8  -1   2       96.58      100.24      5.73 o 
   9  -1   2     1764.39     1728.96     53.09 o 
  10  -1   2       11.17       11.20      2.59 o 
 -11   0   2      300.73      313.30     12.69 o 
 -10   0   2      118.09      114.23      9.89 o 
  -9   0   2      710.89      660.97     21.87 o 
  -8   0   2        6.34        8.82      1.76 o 
  -7   0   2        3.02        0.43      0.84 o 
  -6   0   2      182.06      240.01      6.94 o 
  -5   0   2      716.69      797.46     24.87 o 
  -4   0   2     1580.85     1705.05     72.87 o 
  -3   0   2       43.54       53.63      3.35 o 
  -1   0   2     1553.18     1643.66     45.45 o 
   0   0   2     5614.28     5767.92    108.60 o 
   1   0   2     2227.24     2345.20     71.67 o 
   2   0   2     2219.89     2377.03     50.48 o 
   3   0   2        1.23        4.89      1.49 o 
   4   0   2       82.51       70.49      1.88 o 
   5   0   2      577.71      621.27     18.42 o 
   6   0   2       13.95       14.94      1.97 o 
   7   0   2       17.98       15.80      2.35 o 
   8   0   2      168.38      182.51      8.35 o 
   9   0   2      452.15      417.98     15.85 o 
  10   0   2       38.68       33.45      4.98 o 
 -12   1   2      127.22      141.34      7.75 o 
 -11   1   2       53.66       64.87      5.38 o 
 -10   1   2       71.56       62.98      4.96 o 
  -9   1   2      224.73      243.01     12.15 o 
  -8   1   2      891.38      895.46     28.03 o 
  -7   1   2      619.62      691.68     21.76 o 
  -6   1   2     1201.73     1244.05     30.63 o 
  -5   1   2       16.95        8.06      1.62 o 
  -4   1   2     4524.61     4591.08    194.31 o 
  -3   1   2    10636.12    10647.75    314.14 o 
  -2   1   2     4744.74     4806.04    153.51 o 
  -1   1   2     1084.30     1145.28     21.71 o 
   0   1   2     3191.50     3430.81    182.49 o 
   1   1   2       15.69       31.45      1.43 o 
   2   1   2       77.62       63.80      4.16 o 
   3   1   2       45.59       51.30      1.49 o 
   4   1   2      118.17      110.83      2.69 o 
   5   1   2      556.75      580.74     12.33 o 
   6   1   2        0.05        0.95      0.40 o 
   7   1   2      147.21      138.25      6.76 o 
   8   1   2       69.60       69.23      5.58 o 
   9   1   2       14.71       18.68      4.44 o 
 -12   2   2        0.07       13.10      6.18 o 
 -11   2   2       14.50        6.96      2.11 o 
 -10   2   2      899.93      943.11     30.18 o 
  -9   2   2      859.75      881.07     27.98 o 
  -8   2   2      784.44      840.62     26.39 o 
  -7   2   2     1313.00     1380.20     33.62 o 
  -6   2   2        7.54       17.85      1.63 o 
  -5   2   2      199.97      176.78      9.40 o 
  -4   2   2      608.83      586.76     26.42 o 
  -3   2   2     1711.56     1814.21     77.73 o 
  -2   2   2     6736.21     6489.42    207.67 o 
  -1   2   2      450.92      486.16      9.64 o 
   0   2   2      185.37      107.43      5.32 o 
   1   2   2       53.81       53.21      1.76 o 
   2   2   2      611.43      566.89     37.68 o 
   3   2   2      209.41      211.02     11.48 o 
   4   2   2      902.80      848.28     26.15 o 
   5   2   2      626.81      590.77     15.29 o 
   6   2   2        0.73        0.95      0.68 o 
   7   2   2      454.75      444.47     16.01 o 
   8   2   2       24.52       26.53      3.46 o 
   9   2   2       16.46       17.88      3.13 o 
 -12   3   2      799.05      850.35     28.34 o 
 -11   3   2      570.35      625.37     21.46 o 
 -10   3   2       21.01       32.78      3.42 o 
  -9   3   2       72.56       67.22      4.86 o 
  -8   3   2      389.11      445.21     11.89 o 
  -7   3   2      212.46      221.64      6.34 o 
  -6   3   2      208.10      235.45      9.60 o 
  -5   3   2     1576.92     1741.83     51.50 o 
  -4   3   2     3086.18     3200.75    136.49 o 
  -3   3   2      183.66      202.01     13.26 o 
  -2   3   2      529.33      588.00     11.05 o 
  -1   3   2      838.44      749.92     16.30 o 
   0   3   2     1585.90     1733.48     31.82 o 
   1   3   2     2729.12     3313.06    245.69 o 
   2   3   2      124.86       78.60      3.06 o 
   3   3   2      786.09      826.51     24.91 o 
   4   3   2      402.50      388.75     11.65 o 
   5   3   2     1571.74     1478.61     37.29 o 
   6   3   2      370.00      354.89     10.02 o 
   7   3   2      182.13      184.71      8.50 o 
   8   3   2        4.47        5.66      2.02 o 
 -13   4   2       21.96       16.94      3.24 o 
 -12   4   2       27.60       39.09      8.90 o 
 -11   4   2       28.77       39.13      3.90 o 
 -10   4   2     1299.48     1352.26     33.71 o 
  -9   4   2      611.31      664.02     17.22 o 
  -8   4   2     1629.30     1742.60     42.27 o 
  -7   4   2     2367.98     2446.19     99.11 o 
  -6   4   2     2109.23     2219.85     65.69 o 
  -5   4   2      721.05      851.42     26.26 o 
  -4   4   2        4.17        2.37      0.32 o 
  -3   4   2     1765.11     1833.82     68.80 o 
  -2   4   2        6.58       15.61      0.96 o 
  -1   4   2     7162.16     7905.47    186.29 o 
   0   4   2       89.76      104.09      6.84 o 
   1   4   2      354.38      442.48      8.18 o 
   2   4   2       30.04       33.12      1.82 o 
   3   4   2      551.62      633.94     47.78 o 
   4   4   2      189.50      190.09      9.21 o 
   5   4   2      263.19      262.07      7.89 o 
   6   4   2       34.16       34.50      2.48 o 
   7   4   2      757.46      789.50     26.35 o 
   8   4   2        3.11        3.01      2.39 o 
 -13   5   2       41.11       56.90      5.35 o 
 -12   5   2        8.56       13.85      2.74 o 
 -11   5   2      217.78      232.29      7.40 o 
 -10   5   2      965.55      910.96     23.32 o 
  -9   5   2     1114.71     1118.05     27.94 o 
  -8   5   2      437.07      477.03     22.65 o 
  -7   5   2        5.72       10.68      2.49 o 
  -6   5   2     1445.90     1486.05     65.64 o 
  -5   5   2     1505.42     1537.26     31.21 o 
  -4   5   2      311.80      338.23      7.46 o 
  -3   5   2       21.08       19.03      0.91 o 
  -2   5   2       18.72       20.02      1.71 o 
  -1   5   2       45.84       44.26      2.75 o 
   0   5   2      438.40      505.27      9.69 o 
   1   5   2     2264.38     2371.56     36.12 o 
   2   5   2      583.90      584.68     21.28 o 
   3   5   2      191.37      196.02      6.83 o 
   4   5   2       67.71       69.23      3.39 o 
   5   5   2      401.62      382.15     10.91 o 
   6   5   2      512.19      480.11     13.30 o 
 -13   6   2        8.73       15.45      4.34 o 
 -12   6   2      452.04      426.08     22.84 o 
 -11   6   2        8.06        2.76      2.23 o 
 -10   6   2       44.65       42.98      3.00 o 
  -9   6   2       12.53       18.08      3.67 o 
  -8   6   2       12.25       12.10      2.79 o 
  -7   6   2      136.91      168.75      6.33 o 
  -6   6   2      323.61      317.80      6.90 o 
  -5   6   2       47.59       44.14      1.97 o 
  -4   6   2       28.46       21.20      1.07 o 
  -3   6   2     1686.35     1690.03     35.73 o 
  -2   6   2        7.48        3.59      0.79 o 
  -1   6   2     1570.84     1611.91     30.09 o 
   0   6   2     1534.12     1495.92     33.23 o 
   1   6   2      181.91      162.87      4.06 o 
   2   6   2       39.49       48.27      2.25 o 
   3   6   2      565.21      479.63     32.20 o 
   4   6   2       58.45       57.43      3.71 o 
   5   6   2       25.81       26.94      2.86 o 
   6   6   2        1.63        5.46      2.34 o 
 -13   7   2      127.39      125.94     10.49 o 
 -12   7   2       40.61       58.81      7.68 o 
 -11   7   2        0.05        0.49      1.85 o 
 -10   7   2        8.88       11.69      3.35 o 
  -9   7   2       84.75       86.32      7.13 o 
  -8   7   2      708.52      713.59     17.07 o 
  -7   7   2        5.30       11.83      1.63 o 
  -6   7   2      657.53      642.75     18.24 o 
  -5   7   2      321.51      365.19      9.22 o 
  -4   7   2     1065.31     1019.10     18.46 o 
  -3   7   2      535.37      622.13     16.61 o 
  -2   7   2     1646.92     1597.49     32.05 o 
  -1   7   2        7.00        6.33      1.07 o 
   0   7   2        5.01        5.51      0.96 o 
   1   7   2      158.80      158.43      4.63 o 
   2   7   2     2480.72     2350.25     48.61 o 
   3   7   2      795.12      734.83     19.10 o 
   4   7   2       22.17       20.38      2.06 o 
   5   7   2       27.58       24.70      2.80 o 
 -13   8   2      134.79      143.15     11.56 o 
 -12   8   2       31.51       22.45      4.81 o 
 -11   8   2      230.83      191.94     12.77 o 
 -10   8   2      496.00      497.67     25.09 o 
  -9   8   2        9.31        9.11      2.82 o 
  -8   8   2      122.91      110.78      8.04 o 
  -7   8   2     1548.51     1613.16     67.47 o 
  -6   8   2      953.62      936.12     21.94 o 
  -5   8   2      490.88      545.07     13.38 o 
  -4   8   2        5.13        7.56      0.89 o 
  -3   8   2     1544.84     1498.40     27.82 o 
  -2   8   2       76.04       67.06      2.89 o 
  -1   8   2       10.10       15.97      1.62 o 
   0   8   2      345.02      318.60      7.95 o 
   1   8   2      336.54      323.67      8.20 o 
   2   8   2        8.10       12.82      1.69 o 
   3   8   2      147.68      176.81      6.20 o 
   4   8   2      158.42      152.45      7.19 o 
 -13   9   2      326.37      358.67     21.14 o 
 -12   9   2        5.62        4.32      3.09 o 
 -11   9   2       12.00       12.33      3.65 o 
 -10   9   2      553.90      568.33     28.05 o 
  -9   9   2        2.06        5.54      2.29 o 
  -8   9   2       70.79       87.31      7.14 o 
  -7   9   2      296.87      270.83     10.34 o 
  -6   9   2      481.39      454.38     11.50 o 
  -5   9   2      513.86      474.64     11.99 o 
  -4   9   2      384.83      373.56     11.98 o 
  -3   9   2      234.77      221.21      6.81 o 
  -2   9   2     2378.32     2348.38     55.35 o 
  -1   9   2      674.18      655.23     16.97 o 
   0   9   2       28.72       24.70      2.03 o 
   1   9   2      308.98      313.29      8.16 o 
   2   9   2       78.30       75.71      8.20 o 
   3   9   2       19.82       15.95      4.17 o 
 -13  10   2      216.21      234.26     15.85 o 
 -12  10   2      122.97      116.76     10.04 o 
 -11  10   2      220.09      242.99     15.41 o 
 -10  10   2        2.10        9.22      3.00 o 
  -9  10   2      122.60      134.72      9.86 o 
  -8  10   2      218.56      216.71      9.21 o 
  -7  10   2      547.86      549.25     14.36 o 
  -6  10   2        0.24        0.31      0.78 o 
  -5  10   2      153.66      150.69      5.09 o 
  -4  10   2      512.56      501.36     12.84 o 
  -3  10   2      674.63      683.01     17.67 o 
  -2  10   2       35.89       41.62      3.96 o 
  -1  10   2      165.35      154.15      5.58 o 
   0  10   2       72.31       76.91      3.65 o 
   1  10   2        0.12        0.68      1.09 o 
   2  10   2       80.22       78.79      4.95 o 
 -12  11   2      517.21      487.07     26.21 o 
 -11  11   2      155.55      143.36     10.88 o 
 -10  11   2       69.83       61.87      7.73 o 
  -9  11   2        9.75       11.14      2.27 o 
  -8  11   2      237.68      224.77      9.61 o 
  -7  11   2      183.06      163.26      6.14 o 
  -6  11   2       52.41       52.15      2.85 o 
  -5  11   2      301.32      276.07      8.42 o 
  -4  11   2       10.00       10.96      2.08 o 
  -3  11   2      348.00      312.22      9.41 o 
  -2  11   2     1195.11     1218.53     30.23 o 
  -1  11   2       38.46       39.16      3.82 o 
   0  11   2       79.94       95.21      9.35 o 
   1  11   2       17.67       18.31      2.80 o 
 -11  12   2      238.00      258.37     16.58 o 
 -10  12   2      134.26      128.40      7.22 o 
  -9  12   2        2.17        1.14      2.53 o 
  -8  12   2        0.04        1.09      0.78 o 
  -7  12   2      164.15      175.17      6.08 o 
  -6  12   2      357.87      387.09     11.12 o 
  -5  12   2        1.73        4.21      1.36 o 
  -4  12   2       92.54       93.73      5.15 o 
  -3  12   2       78.33       72.04      3.88 o 
  -2  12   2      126.57      135.46      5.41 o 
  -1  12   2      130.33      148.32      8.12 o 
 -10  13   2       91.42       75.51      8.43 o 
  -9  13   2      137.83      138.59      7.49 o 
  -8  13   2      260.02      241.97      7.63 o 
  -7  13   2       40.66       37.51      2.85 o 
  -6  13   2      445.12      461.38     13.03 o 
  -5  13   2       71.29       76.44      6.93 o 
  -4  13   2        0.09        1.18      1.54 o 
  -3  13   2      117.07      113.88      5.01 o 
  -2  13   2        0.33        0.60      1.66 o 
  -8  14   2      136.41      125.79      4.98 o 
  -7  14   2      145.61      175.01      6.42 o 
  -6  14   2       63.29       73.74      5.66 o 
  -5  14   2      103.74      108.70      8.56 o 
   2 -14   3        1.27       -1.42      1.39 o 
   3 -14   3       79.43       77.41      5.71 o 
   4 -14   3      156.29      169.59     11.17 o 
   6 -14   3      125.35      129.33      5.26 o 
   7 -14   3      300.93      332.32     10.18 o 
   8 -14   3       46.98       46.06      3.46 o 
   0 -13   3       22.21       17.66      2.91 o 
   1 -13   3       47.16       50.79      4.84 o 
   2 -13   3        1.41        0.33      1.52 o 
   3 -13   3       24.72       28.56      3.32 o 
   4 -13   3        6.05        5.66      2.76 o 
   5 -13   3      103.72      120.32      6.18 o 
   6 -13   3       84.15       93.82      5.07 o 
   7 -13   3      613.94      622.00     16.39 o 
   8 -13   3      112.80      132.31      6.39 o 
   9 -13   3      275.23      259.66     16.34 o 
  -1 -12   3        0.03        1.05      1.68 o 
   0 -12   3       55.69       59.96      4.74 o 
   1 -12   3       44.09       45.56      4.09 o 
   2 -12   3      134.42      137.65      6.62 o 
   3 -12   3      752.81      770.75     24.66 o 
   4 -12   3     2084.49     2085.30     49.56 o 
   5 -12   3        0.80       -0.66      0.96 o 
   6 -12   3       75.50       85.79      4.75 o 
   7 -12   3      139.77      140.58      4.98 o 
   8 -12   3        1.71        3.66      1.12 o 
   9 -12   3        4.37        4.42      2.60 o 
  10 -12   3      234.70      220.24     15.01 o 
  -3 -11   3      167.74      167.06      7.51 o 
  -2 -11   3      260.98      255.02     29.74 o 
  -1 -11   3        4.13        9.12      2.59 o 
   0 -11   3      314.03      295.43     20.02 o 
   1 -11   3      316.60      324.67     11.92 o 
   2 -11   3      413.62      454.81     15.58 o 
   3 -11   3       61.66       55.50      2.71 o 
   4 -11   3      135.04      139.09     12.55 o 
   5 -11   3       62.76       71.17      4.17 o 
   6 -11   3       15.99        9.18      1.64 o 
   7 -11   3       35.92       36.92      5.60 o 
   8 -11   3      228.95      231.35     11.14 o 
   9 -11   3      219.25      203.70     13.60 o 
  10 -11   3       14.70       11.68      4.10 o 
  -5 -10   3        0.31        2.05      1.22 o 
  -4 -10   3       79.36       95.51      5.17 o 
  -3 -10   3      238.24      252.48      9.89 o 
  -2 -10   3       95.76       88.06      6.15 o 
  -1 -10   3       33.69       31.18      2.56 o 
   0 -10   3      346.91      345.18     12.30 o 
   1 -10   3       31.13       34.40      2.92 o 
   2 -10   3        1.71        1.20      0.86 o 
   3 -10   3        6.67        4.57      0.90 o 
   4 -10   3       74.05       68.06      3.05 o 
   5 -10   3      209.56      199.18      7.27 o 
   6 -10   3       37.62       41.58      2.36 o 
   7 -10   3       12.09       13.30      4.22 o 
   8 -10   3       91.84       88.55      7.76 o 
   9 -10   3      188.57      204.69     13.46 o 
  10 -10   3      197.85      218.15     14.56 o 
  11 -10   3      141.91      169.15     13.09 o 
  -6  -9   3        4.76        2.79      1.09 o 
  -5  -9   3      166.28      157.06      6.82 o 
  -4  -9   3        5.27        1.10      1.32 o 
  -3  -9   3        7.35        8.59      2.83 o 
  -2  -9   3      394.47      171.61     12.87 o 
  -1  -9   3      834.80      791.13     25.07 o 
   0  -9   3       50.97       51.73      3.54 o 
   1  -9   3      179.70      182.75      4.56 o 
   2  -9   3      450.82      448.81     10.85 o 
   3  -9   3      142.01      126.18      3.50 o 
   4  -9   3        0.05        0.98      1.11 o 
   5  -9   3     1183.62     1139.03     32.01 o 
   6  -9   3      229.20      202.09      7.24 o 
   7  -9   3      393.45      365.89     12.24 o 
   8  -9   3        3.08        5.47      2.30 o 
   9  -9   3       71.46       55.78      7.18 o 
  10  -9   3        2.75        1.37      1.87 o 
  11  -9   3       48.51       47.61      7.54 o 
  -7  -8   3      126.65      137.07     11.04 o 
  -6  -8   3      287.82      319.12     11.11 o 
  -5  -8   3        7.73       15.69      2.75 o 
  -4  -8   3     2596.76     2498.84     73.78 o 
  -3  -8   3      624.38      598.96     18.19 o 
  -1  -8   3      623.21      290.98     15.84 o 
   0  -8   3        2.29       28.09      3.95 o 
   1  -8   3      453.22      379.67     14.58 o 
   2  -8   3      468.62      477.58      9.91 o 
   3  -8   3       11.44        5.56      0.69 o 
   4  -8   3        2.43        1.18      0.49 o 
   5  -8   3       24.13       18.27      1.63 o 
   6  -8   3        0.23        2.06      1.37 o 
   7  -8   3      111.70      114.44      4.68 o 
   8  -8   3       48.05       39.89      5.59 o 
   9  -8   3        4.87        6.25      2.44 o 
  10  -8   3      222.73      222.89     14.43 o 
  11  -8   3      429.86      407.99     23.12 o 
  -8  -7   3      837.10      870.23     42.83 o 
  -7  -7   3      231.07      242.29     15.54 o 
  -6  -7   3      132.46      133.58      5.24 o 
  -5  -7   3      496.57      539.63     17.54 o 
  -4  -7   3      163.77      157.98     10.51 o 
  -3  -7   3       19.95       22.18      2.26 o 
  -2  -7   3      625.42      387.25     19.38 o 
  -1  -7   3        0.01        2.19      1.71 o 
   0  -7   3      383.81      392.99     11.35 o 
   2  -7   3      532.80      552.08     10.64 o 
   3  -7   3       22.26       22.89      1.40 o 
   4  -7   3      389.93      361.53     13.44 o 
   5  -7   3     1366.26     1297.68     35.78 o 
   6  -7   3     1548.77     1482.74     40.79 o 
   7  -7   3        0.25        0.91      0.55 o 
   8  -7   3      518.68      543.62     26.44 o 
   9  -7   3      445.60      437.87     22.76 o 
  10  -7   3       38.92       41.46      6.46 o 
  11  -7   3      295.46      280.49     17.76 o 
  -8  -6   3      211.21      171.52     12.43 o 
  -7  -6   3       18.20       22.09      4.62 o 
  -6  -6   3       35.40       53.90      6.72 o 
  -5  -6   3      391.73      391.49     14.34 o 
  -4  -6   3      475.89      409.46     13.51 o 
  -3  -6   3      667.46      643.74     34.75 o 
  -2  -6   3       21.06       22.94      2.04 o 
   0  -6   3      100.05      141.26      4.66 o 
   1  -6   3      272.10      352.11      9.15 o 
   2  -6   3      283.44      283.89      6.42 o 
   3  -6   3     2029.53     2039.20     40.61 o 
   4  -6   3     1914.98     1970.56     38.25 o 
   5  -6   3       49.00       44.01      2.97 o 
   6  -6   3      378.78      364.73     11.17 o 
   7  -6   3      129.95      135.04     11.10 o 
   8  -6   3      330.36      310.33     11.74 o 
   9  -6   3      656.82      662.99     22.38 o 
  10  -6   3      101.34      108.82     15.50 o 
  11  -6   3       99.22       97.22      6.59 o 
  -9  -5   3      564.89      565.85     29.84 o 
  -8  -5   3      480.21      460.33     24.90 o 
  -7  -5   3        0.01        0.11      1.06 o 
  -6  -5   3      217.27      217.32     13.24 o 
  -5  -5   3     4024.65     4021.80    169.83 o 
  -4  -5   3      413.31      383.80     12.51 o 
  -3  -5   3      126.93      105.02      5.65 o 
  -2  -5   3      915.21     1078.00     52.65 o 
  -1  -5   3        2.12        0.91      0.56 o 
   0  -5   3      562.62      559.84     13.58 o 
   2  -5   3       28.39       39.02      1.78 o 
   3  -5   3     1398.68     1454.75     28.36 o 
   4  -5   3       28.48       34.57      1.91 o 
   5  -5   3      408.07      399.79      8.71 o 
   6  -5   3      159.69      146.86      4.34 o 
   7  -5   3        0.48        1.01      1.06 o 
   8  -5   3       95.78       81.72      4.85 o 
   9  -5   3     1936.81     1939.81     58.92 o 
  10  -5   3      115.42      112.17      9.03 o 
  11  -5   3     1136.64     1124.09     36.69 o 
 -10  -4   3       22.20       29.42      6.05 o 
  -9  -4   3      196.63      171.87     12.56 o 
  -8  -4   3       10.14       17.51      4.22 o 
  -7  -4   3      375.77      427.79     22.51 o 
  -6  -4   3      493.25      478.67     23.98 o 
  -5  -4   3     2158.03     1293.74     72.72 o 
  -4  -4   3     1044.77      995.09     72.84 o 
  -3  -4   3       50.31       35.44      3.38 o 
  -2  -4   3        3.00        0.63      0.70 o 
  -1  -4   3       76.49      134.50      7.49 o 
   0  -4   3     1394.55     1379.05     38.87 o 
   1  -4   3      949.08      949.40     24.22 o 
   2  -4   3       13.22       17.03      1.08 o 
   3  -4   3     2188.40     2251.58     44.95 o 
   4  -4   3      353.62      307.03      6.84 o 
   5  -4   3       14.70        9.54      0.75 o 
   6  -4   3      900.06      919.71     17.98 o 
   7  -4   3       28.65       26.15      2.86 o 
   8  -4   3     1093.61     1069.01     33.69 o 
   9  -4   3        2.64        0.60      1.47 o 
  10  -4   3      746.34      737.68     25.26 o 
  11  -4   3       36.85       38.19      4.48 o 
 -10  -3   3       59.76       55.70      7.68 o 
  -9  -3   3       75.30       70.73      8.33 o 
  -8  -3   3      496.53      474.21     24.76 o 
  -7  -3   3       84.48       70.14      6.67 o 
  -6  -3   3      242.15      328.66     19.46 o 
  -5  -3   3      161.89      209.74      6.59 o 
  -4  -3   3      405.46      427.16     13.82 o 
  -3  -3   3     1454.92     2052.06    112.48 o 
  -2  -3   3     1507.95     1674.15    147.02 o 
  -1  -3   3     2151.52     2212.10    140.17 o 
   0  -3   3     1292.73     1292.50     50.39 o 
   1  -3   3      105.80      146.37      3.68 o 
   2  -3   3     3310.04     3241.61     68.30 o 
   3  -3   3     2734.34     2807.26     47.25 o 
   4  -3   3      437.23      500.78     11.95 o 
   5  -3   3      392.99      366.91      7.26 o 
   6  -3   3       25.22       19.74      1.56 o 
   7  -3   3      220.34      209.32      8.69 o 
   8  -3   3        0.26        0.57      1.27 o 
   9  -3   3      491.94      473.66     17.26 o 
  10  -3   3        2.57        3.11      1.88 o 
 -11  -2   3      217.41      236.69     15.88 o 
 -10  -2   3      161.60      173.50     12.65 o 
  -9  -2   3        4.10        3.30      2.70 o 
  -8  -2   3       35.58       27.89      4.87 o 
  -7  -2   3     2745.72     2901.97     84.68 o 
  -6  -2   3      361.91      356.08     12.13 o 
  -5  -2   3        6.17        9.45      1.73 o 
  -4  -2   3     1930.91     2025.38     60.89 o 
  -3  -2   3     1101.05     1122.24     44.60 o 
  -2  -2   3      229.75      241.48     21.32 o 
  -1  -2   3       90.29      137.60      8.61 o 
   0  -2   3     3950.07     4117.56    113.84 o 
   1  -2   3     1372.32     1429.91     30.87 o 
   2  -2   3     1387.93     1310.74     38.61 o 
   3  -2   3      969.46     1091.53     17.64 o 
   4  -2   3     2010.63     2006.21     32.63 o 
   5  -2   3       27.49       31.66      1.73 o 
   6  -2   3      457.58      470.01     10.17 o 
   7  -2   3       43.51       33.73      3.39 o 
   8  -2   3      698.18      696.21     23.38 o 
   9  -2   3        8.24        7.99      2.23 o 
  10  -2   3     1465.67     1395.80     44.37 o 
 -11  -1   3      543.65      544.24     28.98 o 
 -10  -1   3       36.71       42.32      6.39 o 
  -9  -1   3      159.48      172.57      7.61 o 
  -8  -1   3      374.59      369.45     13.03 o 
  -7  -1   3      112.79      122.24      4.50 o 
  -6  -1   3       22.02       26.75      2.58 o 
  -5  -1   3      756.99      804.60     29.90 o 
  -4  -1   3     1822.44     1976.17     84.38 o 
  -1  -1   3     4103.18     4877.10    325.85 o 
   0  -1   3     4328.25     4537.87     84.99 o 
   1  -1   3     1123.53     1039.91     18.46 o 
   2  -1   3        1.26       15.58      1.61 o 
   3  -1   3     2772.70     2878.75     47.26 o 
   4  -1   3      524.27      617.84     17.39 o 
   5  -1   3      219.84      200.41      5.07 o 
   6  -1   3      798.82      777.40     16.63 o 
   7  -1   3     1296.52     1268.84     39.38 o 
   8  -1   3     1127.05     1115.41     39.49 o 
   9  -1   3      803.07      816.98     27.50 o 
  10  -1   3       24.17       27.59      5.45 o 
 -12   0   3      129.48      137.40     11.29 o 
 -11   0   3       10.97        6.81      3.25 o 
 -10   0   3       13.33       18.16      2.72 o 
  -9   0   3      563.50      574.40     19.29 o 
  -8   0   3        3.69        1.45      1.44 o 
  -7   0   3      782.00      828.94     21.10 o 
  -6   0   3        6.25       15.03      2.85 o 
  -5   0   3     1048.45     1243.97     54.02 o 
  -4   0   3      154.52      132.11      7.11 o 
  -3   0   3      632.06      529.93     23.64 o 
  -2   0   3     1020.61     1084.38     45.81 o 
  -1   0   3     2905.86     2976.22     80.81 o 
   0   0   3    27950.97    27778.75    527.84 o 
   1   0   3        0.95        1.20      0.32 o 
   2   0   3       26.23       48.43      6.26 o 
   3   0   3      204.71      227.73      4.39 o 
   4   0   3      385.82      387.87      7.39 o 
   5   0   3       64.09       76.21      3.17 o 
   6   0   3        1.00        0.34      0.60 o 
   7   0   3      301.95      308.76     12.01 o 
   8   0   3       51.03       49.62      4.66 o 
   9   0   3       34.03       32.42      4.01 o 
 -12   1   3      547.14      559.72     29.42 o 
 -11   1   3      249.80      244.41     10.41 o 
 -10   1   3      478.53      502.60     17.56 o 
  -9   1   3     3310.50     3457.62    101.08 o 
  -8   1   3      914.37      943.50     24.09 o 
  -7   1   3       19.05       16.37      1.58 o 
  -6   1   3       87.30       90.53      4.12 o 
  -5   1   3      940.71     1096.19     48.01 o 
  -4   1   3       54.92       54.67      2.27 o 
  -3   1   3     1171.42     1149.89     34.71 o 
  -2   1   3      101.59       99.90      2.63 o 
  -1   1   3     1645.61     1677.76     36.04 o 
   0   1   3        1.38       -0.58      0.60 o 
   1   1   3      832.22      848.09     15.33 o 
   2   1   3       12.61       30.12      2.19 o 
   3   1   3      483.96      499.62      9.94 o 
   4   1   3       22.85       14.58      1.17 o 
   5   1   3      934.69      907.90     21.46 o 
   6   1   3       24.39       24.65      1.88 o 
   7   1   3      676.30      628.36     21.41 o 
   8   1   3      685.31      683.23     23.49 o 
   9   1   3       11.62       15.40      2.99 o 
 -12   2   3       45.19       53.78      5.17 o 
 -11   2   3       32.20       41.34      4.12 o 
 -10   2   3      136.27      141.91      6.85 o 
  -9   2   3      192.36      196.58      8.15 o 
  -8   2   3      437.34      489.84     13.38 o 
  -7   2   3       59.16       53.84      2.92 o 
  -6   2   3      954.25      972.85     29.55 o 
  -5   2   3        0.36       -1.72      0.86 o 
  -4   2   3      213.69      213.99      7.26 o 
  -3   2   3       11.31       20.58      1.49 o 
  -2   2   3      254.82      220.92      4.69 o 
  -1   2   3     1118.30     1155.62     20.40 o 
   0   2   3      697.39      646.69     12.37 o 
   1   2   3        2.94       48.19      6.83 o 
   2   2   3      685.66      699.92     12.57 o 
   3   2   3       37.77       43.57      2.25 o 
   4   2   3      131.26      127.32      4.55 o 
   5   2   3      565.64      543.85     14.43 o 
   6   2   3       74.33       70.81      3.25 o 
   7   2   3      905.84      880.09     28.84 o 
   8   2   3       60.14       64.18      5.47 o 
 -13   3   3       27.70       26.50      3.79 o 
 -12   3   3       22.32       18.53      2.96 o 
 -11   3   3       27.44       33.55      3.62 o 
 -10   3   3        7.47       12.38      2.21 o 
  -9   3   3     1013.22     1095.30     33.84 o 
  -8   3   3     1588.34     1644.83     40.55 o 
  -7   3   3        2.88        3.93      2.72 o 
  -6   3   3     2028.41     2016.56     59.64 o 
  -5   3   3       99.83      158.86      6.15 o 
  -4   3   3       27.52       19.19      2.87 o 
  -3   3   3     1239.09     1451.07     36.04 o 
  -2   3   3     2665.73     2600.64     56.71 o 
  -1   3   3     3577.57     3452.14     59.81 o 
   0   3   3     1115.72     1161.64     20.23 o 
   1   3   3     1716.13     1652.01     25.85 o 
   2   3   3        0.02        0.43      0.39 o 
   3   3   3      595.74      607.68     12.58 o 
   4   3   3       72.76       77.77      3.54 o 
   5   3   3       44.16       49.60      5.38 o 
   6   3   3       34.18       34.85      2.34 o 
   7   3   3        1.01       -1.60      1.25 o 
   8   3   3      136.61      145.16      7.73 o 
 -13   4   3        6.05        5.74      3.37 o 
 -12   4   3      186.00      203.77      9.23 o 
 -11   4   3      199.05      190.47     14.44 o 
 -10   4   3     2780.70     2739.58     80.88 o 
  -9   4   3      117.14      129.80      5.98 o 
  -8   4   3      815.55      847.57     18.22 o 
  -7   4   3      871.34      913.15     22.22 o 
  -6   4   3      604.29      654.31     16.17 o 
  -5   4   3      366.24      435.81     14.29 o 
  -4   4   3       10.09        7.88      0.85 o 
  -3   4   3       76.41       63.95      1.75 o 
  -2   4   3        6.11       21.28      1.10 o 
  -1   4   3      725.89      785.44     13.36 o 
   0   4   3      107.78       31.56      6.43 o 
   1   4   3       36.98       50.97      1.71 o 
   2   4   3        6.38        5.37      0.70 o 
   3   4   3      294.07      187.79     15.40 o 
   4   4   3     1044.69      993.54     24.96 o 
   5   4   3      308.67      328.15      9.68 o 
   6   4   3       54.82       50.87      3.28 o 
   7   4   3      646.25      669.79     20.73 o 
 -13   5   3      145.70      143.15     10.94 o 
 -12   5   3       20.05       19.03      4.18 o 
 -11   5   3        0.04        1.22      1.39 o 
 -10   5   3      181.99      176.99      6.00 o 
  -9   5   3       59.15       58.08      3.39 o 
  -8   5   3     1539.38     1636.43     38.66 o 
  -7   5   3     1889.79     1900.91     44.55 o 
  -6   5   3     2102.80     2147.02     49.90 o 
  -5   5   3       20.21       16.90      0.86 o 
  -4   5   3      130.39      127.59      2.99 o 
  -3   5   3       53.81       72.34      1.85 o 
  -2   5   3     2118.67     2194.58     51.46 o 
  -1   5   3        0.34       10.62      3.24 o 
   0   5   3      772.42      817.13     14.24 o 
   1   5   3     2923.07     2912.33     45.34 o 
   2   5   3     2090.65     2016.39     41.76 o 
   3   5   3        0.26        0.20      0.54 o 
   4   5   3      511.98      485.66     13.37 o 
   5   5   3        5.22        3.25      1.17 o 
   6   5   3       29.10       23.62      2.20 o 
 -13   6   3      551.69      583.92     29.56 o 
 -12   6   3        3.18        3.85      2.72 o 
 -11   6   3      471.52      470.43     15.67 o 
 -10   6   3        0.72        0.40      0.64 o 
  -9   6   3      418.36      434.32     14.00 o 
  -8   6   3      515.27      499.39     13.21 o 
  -7   6   3     3390.03     3358.08     77.43 o 
  -6   6   3      265.17      255.81      5.26 o 
  -5   6   3     1200.44     1266.42     25.58 o 
  -4   6   3      334.55      330.45      6.66 o 
  -3   6   3      237.54      262.28      5.78 o 
  -2   6   3        1.02        6.63      2.04 o 
  -1   6   3        0.14        7.04      4.92 o 
   0   6   3      581.07      586.80      9.75 o 
   1   6   3       30.46       33.07      1.77 o 
   2   6   3      445.80      434.75     10.37 o 
   3   6   3      103.24      111.96      5.64 o 
   4   6   3      148.33      138.52      5.54 o 
   5   6   3       23.99       23.12      2.26 o 
 -13   7   3       94.37      107.27      9.54 o 
 -12   7   3      267.79      256.76     15.81 o 
 -11   7   3       27.81       33.73      5.40 o 
 -10   7   3      111.12      106.27      8.95 o 
  -9   7   3     1805.38     1722.62     48.52 o 
  -8   7   3      179.51      172.53      5.21 o 
  -7   7   3     1036.85     1051.46     20.25 o 
  -6   7   3      441.54      412.49     10.43 o 
  -5   7   3       64.99       54.55      1.85 o 
  -4   7   3      150.70      126.49      3.24 o 
  -3   7   3      132.79      125.44      3.33 o 
  -2   7   3       58.54       56.09      2.08 o 
  -1   7   3      241.04      202.15      6.15 o 
   0   7   3       29.43       16.39      1.59 o 
   1   7   3      396.05      398.13      9.65 o 
   2   7   3       54.51       45.07      4.31 o 
   3   7   3       47.61       49.38      4.18 o 
   4   7   3       18.49       23.62      2.92 o 
   5   7   3      264.46      296.23     11.57 o 
 -13   8   3        0.19        2.82      2.43 o 
 -12   8   3      307.45      298.52     17.73 o 
 -11   8   3       83.09       73.39      3.39 o 
 -10   8   3      518.73      484.47     12.33 o 
  -9   8   3      294.16      281.26      9.70 o 
  -8   8   3       34.20       32.74      5.39 o 
  -7   8   3      429.37      420.64     11.32 o 
  -6   8   3      878.99      885.39     16.58 o 
  -5   8   3      845.35      849.06     17.99 o 
  -4   8   3     3691.41     3769.17     72.19 o 
  -3   8   3     1158.96     1086.35     22.28 o 
  -2   8   3      160.03      153.11      4.55 o 
  -1   8   3      214.03      214.84      5.09 o 
   0   8   3       94.95       91.81      3.35 o 
   1   8   3      445.66      425.21     10.38 o 
   2   8   3      191.74      190.06      6.58 o 
   3   8   3       55.02       65.71      4.70 o 
   4   8   3        8.01        6.57      3.06 o 
 -13   9   3        1.53        1.67      2.50 o 
 -12   9   3      501.40      491.22     25.88 o 
 -11   9   3       63.18       76.62      8.47 o 
 -10   9   3       94.22       82.94      4.15 o 
  -9   9   3       55.42       51.01      3.20 o 
  -8   9   3      211.94      209.65      8.86 o 
  -7   9   3      191.26      211.13      8.68 o 
  -6   9   3      834.86      827.72     19.72 o 
  -5   9   3     1944.85     1911.96     43.52 o 
  -4   9   3        0.20        4.59      1.46 o 
  -3   9   3        0.35        1.50      0.86 o 
  -2   9   3      719.57      688.26     17.75 o 
  -1   9   3      105.67       99.92      4.19 o 
   0   9   3        7.79       10.56      1.44 o 
   1   9   3       58.45       49.27      2.89 o 
   2   9   3      100.49       98.27      5.41 o 
   3   9   3        9.90       14.49      4.19 o 
 -13  10   3      130.55      133.13     11.22 o 
 -12  10   3       48.90       51.37      7.32 o 
 -11  10   3      789.92      761.98     36.48 o 
 -10  10   3      371.52      396.91     21.29 o 
  -9  10   3      104.24      103.24      7.87 o 
  -8  10   3       57.26       56.72      4.61 o 
  -7  10   3      194.59      182.31      5.83 o 
  -6  10   3       42.28       41.71      2.49 o 
  -5  10   3        0.59        2.62      1.85 o 
  -4  10   3     1444.49     1366.28     37.82 o 
  -3  10   3      366.34      336.33      9.83 o 
  -2  10   3        7.00        7.50      1.50 o 
  -1  10   3       32.66       35.42      2.81 o 
   0  10   3        2.82       -0.05      1.17 o 
   1  10   3        0.65        1.20      1.07 o 
 -12  11   3        1.59        0.36      2.55 o 
 -11  11   3      458.17      497.93     26.10 o 
 -10  11   3       28.40       19.75      3.04 o 
  -9  11   3      109.26      130.84      6.99 o 
  -8  11   3       55.23       49.16      4.74 o 
  -7  11   3       18.60       12.57      2.17 o 
  -6  11   3      108.24      105.47      4.13 o 
  -5  11   3     1220.06     1216.50     29.94 o 
  -4  11   3      314.43      311.26     11.40 o 
  -3  11   3      522.75      542.79     14.83 o 
  -2  11   3      275.24      273.18      8.71 o 
  -1  11   3       26.77       29.43      3.89 o 
   0  11   3      109.50      122.24      5.15 o 
 -11  12   3      537.10      535.22     19.53 o 
 -10  12   3      171.34      184.74      8.95 o 
  -9  12   3       11.81       18.34      2.96 o 
  -8  12   3       27.24       27.59      2.08 o 
  -7  12   3      192.47      197.45      6.61 o 
  -6  12   3      167.54      193.81      6.67 o 
  -5  12   3       45.20       42.59      3.71 o 
  -4  12   3      101.08      102.63      5.52 o 
  -3  12   3       57.62       60.63      3.90 o 
  -2  12   3      329.33      363.46     11.05 o 
  -1  12   3        2.87        3.45      1.39 o 
 -10  13   3       20.10       26.54      3.88 o 
  -9  13   3       15.53       15.97      2.96 o 
  -8  13   3       90.42       98.64      8.48 o 
  -7  13   3        1.08        1.54      1.67 o 
  -6  13   3        2.01        4.24      1.66 o 
  -5  13   3       15.59       16.22      4.32 o 
  -4  13   3       30.79       26.68      3.26 o 
  -3  13   3      350.31      397.56     11.97 o 
   2 -14   4       80.74       94.46      5.69 o 
   3 -14   4       85.45      101.00     12.95 o 
   4 -14   4       42.66       38.31      5.56 o 
   6 -14   4       20.14       19.78      2.25 o 
   7 -14   4       59.22       66.26      3.51 o 
  -1 -13   4      144.39      158.71     10.59 o 
   0 -13   4       40.30       35.63      3.91 o 
   1 -13   4      584.41      586.49     20.06 o 
   2 -13   4      670.81      661.37     22.03 o 
   3 -13   4       21.01       16.62      2.66 o 
   4 -13   4       98.78       98.94      7.70 o 
   5 -13   4      629.76      662.97     30.75 o 
   6 -13   4      270.41      286.98     10.93 o 
   7 -13   4      164.76      178.26      6.12 o 
   8 -13   4        0.08        0.24      1.24 o 
   9 -13   4      294.33      330.58     19.45 o 
  -1 -12   4      144.51      152.93      9.94 o 
   0 -12   4        9.01       11.80      2.35 o 
   1 -12   4      510.34      540.84     18.41 o 
   2 -12   4       34.47       28.92      3.26 o 
   3 -12   4      250.20      267.39     10.45 o 
   4 -12   4      249.61      237.45      9.37 o 
   5 -12   4      111.22       64.59      5.30 o 
   6 -12   4       37.25       36.39      4.48 o 
   7 -12   4      204.10      194.04      7.97 o 
   8 -12   4       47.58       44.39      3.13 o 
   9 -12   4       68.92       54.49      7.75 o 
  -4 -11   4       45.60       48.98      6.35 o 
  -3 -11   4        0.04        1.14      1.03 o 
  -2 -11   4        1.02        1.28      1.12 o 
  -1 -11   4      219.02      213.99     12.22 o 
   0 -11   4       54.03       63.85      4.13 o 
   1 -11   4       94.55       90.37      6.74 o 
   2 -11   4       87.13       68.08      4.26 o 
   3 -11   4       45.83       50.00      2.61 o 
   4 -11   4        3.13        2.36      3.01 o 
   5 -11   4       61.37       64.36      5.25 o 
   6 -11   4      194.42      204.74      6.57 o 
   7 -11   4       23.26       25.18      3.28 o 
   8 -11   4      169.38      163.44      6.60 o 
   9 -11   4     1639.86     1573.89     68.62 o 
  10 -11   4        0.13        0.09      2.15 o 
  -5 -10   4       68.71       82.71      4.76 o 
  -4 -10   4       33.05       27.87      2.99 o 
  -3 -10   4       69.86       71.34      4.19 o 
  -2 -10   4        0.05       -0.97      0.88 o 
  -1 -10   4        0.08        1.04      0.97 o 
   0 -10   4     1541.91     1551.04     37.95 o 
   1 -10   4     1275.63     1235.16     35.49 o 
   2 -10   4       61.58       56.66      2.55 o 
   3 -10   4      256.21      252.70     11.02 o 
   4 -10   4      809.28      780.87     19.05 o 
   5 -10   4      482.32      464.20     14.43 o 
   6 -10   4      144.06      155.14      6.17 o 
   7 -10   4       96.07      103.26      4.91 o 
   8 -10   4       80.61       88.50      4.02 o 
   9 -10   4       26.96       26.73      5.09 o 
  10 -10   4      205.77      217.84     14.80 o 
  -6  -9   4       27.01       20.45      1.89 o 
  -5  -9   4      736.34      748.98     24.05 o 
  -4  -9   4      499.89      527.14     17.62 o 
  -3  -9   4      292.57      295.08     10.83 o 
  -1  -9   4      109.37      106.65      4.18 o 
   0  -9   4       39.74       48.51      2.46 o 
   1  -9   4       47.06       45.05      2.25 o 
   2  -9   4      925.76      884.77     16.72 o 
   3  -9   4       38.34       38.53      2.38 o 
   4  -9   4       32.74       28.99      2.63 o 
   5  -9   4      199.19      215.15      6.34 o 
   6  -9   4       46.57       44.56      4.96 o 
   7  -9   4      274.21      281.75     10.04 o 
   8  -9   4      359.62      361.92     19.71 o 
   9  -9   4       39.24       35.76      5.83 o 
  10  -9   4      195.69      207.24     14.36 o 
  -7  -8   4      121.56      140.39     11.15 o 
  -6  -8   4      417.25      497.54     16.16 o 
  -5  -8   4        1.97        1.59      1.03 o 
  -4  -8   4       16.36       27.48      2.59 o 
  -3  -8   4      181.07      151.63     10.17 o 
  -2  -8   4      326.77      295.71     24.62 o 
  -1  -8   4       13.39       13.61      3.36 o 
   0  -8   4      237.17      239.93      6.43 o 
   1  -8   4        6.47        5.22      1.00 o 
   2  -8   4      508.00      509.01     10.10 o 
   3  -8   4       40.06       32.74      1.58 o 
   4  -8   4     1155.94      983.54     77.12 o 
   5  -8   4      310.12      316.13     14.52 o 
   6  -8   4     1375.84     1336.35     37.16 o 
   7  -8   4      846.34      825.65     25.23 o 
   8  -8   4        2.04        2.12      1.86 o 
   9  -8   4       12.30       15.15      3.72 o 
  10  -8   4       64.30       72.92      8.97 o 
  -8  -7   4       50.71       38.68      6.44 o 
  -7  -7   4        0.03        2.68      2.47 o 
  -6  -7   4       49.71       57.67      7.13 o 
  -5  -7   4      810.78      816.15     25.41 o 
  -4  -7   4       97.91       94.03      4.29 o 
  -3  -7   4      455.98      438.78     14.48 o 
  -2  -7   4      566.95      408.60     20.29 o 
  -1  -7   4       97.65       91.67      2.93 o 
   0  -7   4      113.95      141.59      4.31 o 
   1  -7   4        3.89        5.81      1.20 o 
   2  -7   4      358.04      378.53      7.81 o 
   3  -7   4      168.75      189.76      4.52 o 
   4  -7   4       31.81       16.96      4.22 o 
   5  -7   4      255.66      225.70      7.68 o 
   6  -7   4      949.44      898.07     21.35 o 
   7  -7   4      426.51      430.58     11.56 o 
   8  -7   4        0.01        1.30      1.52 o 
   9  -7   4        0.70        2.99      2.08 o 
  10  -7   4       22.64       33.20      6.26 o 
  -8  -6   4      284.05      195.49     13.40 o 
  -7  -6   4      268.66      292.06     17.22 o 
  -6  -6   4       11.32       10.51      3.17 o 
  -5  -6   4      208.70      181.86      6.81 o 
  -4  -6   4      165.86      169.63      7.13 o 
  -3  -6   4      485.43      484.79     14.72 o 
  -2  -6   4        8.95        9.98      1.38 o 
  -1  -6   4       43.61       38.97      3.46 o 
   0  -6   4     1224.08     1482.57     37.03 o 
   1  -6   4      145.81      123.52      3.61 o 
   2  -6   4      101.40       89.20      2.35 o 
   3  -6   4     1326.53     1377.96     33.14 o 
   4  -6   4       16.01       10.85      0.90 o 
   5  -6   4      331.02      318.81      8.41 o 
   6  -6   4     1588.92     1580.53     36.60 o 
   7  -6   4      194.55      190.81      6.15 o 
   8  -6   4      126.36      128.26      6.41 o 
   9  -6   4       85.96       83.24      5.57 o 
  10  -6   4      101.49      105.64      6.40 o 
  -9  -5   4      331.62      373.13     21.59 o 
  -8  -5   4      664.80      619.13     31.24 o 
  -6  -5   4     1117.29     1080.63     49.09 o 
  -5  -5   4       15.86       13.95      0.93 o 
  -4  -5   4       29.08       29.58      7.90 o 
  -3  -5   4      119.25      126.78      4.65 o 
  -2  -5   4       10.48       10.16      1.81 o 
  -1  -5   4       25.54       45.14      2.32 o 
   0  -5   4       38.35       55.72      2.25 o 
   1  -5   4      436.36      392.02      8.38 o 
   2  -5   4     1748.66     1755.31     41.94 o 
   3  -5   4     2956.69     2964.72     52.69 o 
   4  -5   4     1027.55     1040.35     19.11 o 
   5  -5   4     4351.52     4306.09     96.58 o 
   6  -5   4     2004.65     1927.18     44.11 o 
   7  -5   4        7.69        7.83      0.85 o 
   8  -5   4      730.52      702.21     35.14 o 
   9  -5   4      315.21      298.03     12.15 o 
  10  -5   4       79.62       86.89      6.11 o 
 -10  -4   4       37.84       39.56      6.69 o 
  -9  -4   4       87.38       97.52      8.90 o 
  -8  -4   4      435.87      426.67     22.77 o 
  -7  -4   4       78.39       72.45      6.66 o 
  -6  -4   4      828.25      754.70     35.21 o 
  -5  -4   4      349.31      277.42     17.29 o 
  -4  -4   4      408.92      435.71     14.05 o 
  -3  -4   4     3214.26     3367.14     83.33 o 
  -2  -4   4      357.48      282.03     16.72 o 
  -1  -4   4      309.02      326.70      9.99 o 
   0  -4   4      463.25      351.72      8.24 o 
   1  -4   4      637.26      596.62     13.31 o 
   2  -4   4      269.15      313.01      7.46 o 
   3  -4   4     3688.26     3751.85     60.70 o 
   4  -4   4      152.07      151.77      3.46 o 
   5  -4   4       17.81       24.29      1.52 o 
   6  -4   4        5.85        7.66      1.05 o 
   7  -4   4       13.21       11.77      2.16 o 
   8  -4   4      172.81      161.18      7.70 o 
   9  -4   4        2.64        7.65      2.92 o 
  10  -4   4       65.91       57.94      5.46 o 
 -11  -3   4      106.80      104.26      9.85 o 
 -10  -3   4        1.97        3.37      2.55 o 
  -9  -3   4      834.73      815.84     39.31 o 
  -8  -3   4     1030.96     1054.58     48.52 o 
  -7  -3   4      355.31      239.52     20.32 o 
  -6  -3   4     1590.53     1587.45     41.95 o 
  -5  -3   4      326.08      219.29     12.79 o 
  -4  -3   4     1225.66     1140.67     62.89 o 
  -3  -3   4      177.59      311.33     18.46 o 
  -2  -3   4      874.03      906.85     36.95 o 
  -1  -3   4       31.99       35.24      1.98 o 
   0  -3   4     1578.05     1581.39     35.61 o 
   1  -3   4     4302.81     4631.81     91.56 o 
   2  -3   4      420.29      447.45      9.51 o 
   3  -3   4      104.35      104.70      2.58 o 
   4  -3   4        1.21        0.84      0.34 o 
   5  -3   4     1119.12     1083.14     25.08 o 
   6  -3   4      762.26      712.18     25.94 o 
   7  -3   4      798.45      779.98     31.71 o 
   8  -3   4     2229.62     2206.08     66.59 o 
   9  -3   4        8.16        4.26      1.99 o 
  10  -3   4        1.84        1.75      1.64 o 
 -11  -2   4        0.24        0.41      2.22 o 
 -10  -2   4      390.53      425.30     23.20 o 
  -9  -2   4       12.98       11.53      3.36 o 
  -8  -2   4       89.90      106.26      8.14 o 
  -7  -2   4      668.75      757.95     24.36 o 
  -6  -2   4       20.07       20.17      2.01 o 
  -5  -2   4      114.70      129.44      5.30 o 
  -4  -2   4     1207.23     1228.70     53.08 o 
  -3  -2   4      709.52      715.58     25.11 o 
  -2  -2   4     1717.74     1848.44     77.17 o 
   0  -2   4     1232.39     1177.16     23.02 o 
   1  -2   4     5749.41     5755.23    110.92 o 
   2  -2   4      208.94      186.25      3.96 o 
   3  -2   4        0.19        2.42      0.77 o 
   4  -2   4        1.51        1.53      0.54 o 
   5  -2   4        0.42        0.82      0.62 o 
   6  -2   4       98.25       92.92      3.57 o 
   7  -2   4     1035.48      988.36     31.54 o 
   8  -2   4        0.97        1.18      1.42 o 
   9  -2   4       28.38       23.23      3.50 o 
 -12  -1   4       17.54       15.14      4.62 o 
 -11  -1   4      279.95      297.47     18.07 o 
 -10  -1   4        0.25        0.20      1.95 o 
  -9  -1   4      102.58      102.87      8.24 o 
  -8  -1   4      153.38      157.50      5.33 o 
  -7  -1   4       46.92       50.86      3.26 o 
  -6  -1   4      585.40      637.13     20.56 o 
  -5  -1   4     2348.79     2500.95     75.24 o 
  -2  -1   4     7862.79     7627.75    272.45 o 
  -1  -1   4     9294.63     9336.43    199.67 o 
   0  -1   4    16438.72    16569.32    308.11 o 
   1  -1   4       94.61       81.89      2.31 o 
   2  -1   4       53.77       40.99      1.22 o 
   3  -1   4       58.07       57.27      1.65 o 
   4  -1   4      204.77      222.24      5.16 o 
   5  -1   4       19.62       20.90      2.28 o 
   6  -1   4       85.43       89.21      3.53 o 
   7  -1   4      550.98      547.41     14.45 o 
   8  -1   4       18.30       18.92      3.05 o 
   9  -1   4       23.30       20.64      3.38 o 
 -12   0   4       82.03       79.43      9.35 o 
 -11   0   4      197.24      193.31     13.16 o 
 -10   0   4      981.69      989.26     39.74 o 
  -9   0   4     2840.04     2847.65     83.54 o 
  -8   0   4        1.93        1.08      0.82 o 
  -7   0   4      599.92      602.76     15.73 o 
  -6   0   4       12.41       27.80      9.44 o 
  -5   0   4     1256.35     1441.66     43.95 o 
  -4   0   4       57.93       90.17      5.54 o 
  -3   0   4      103.19       93.53      5.10 o 
  -2   0   4     3993.56     4036.36    104.63 o 
  -1   0   4     3270.89     3283.90     57.73 o 
   0   0   4      488.02      456.74     10.68 o 
   1   0   4      844.69      773.19     15.44 o 
   2   0   4      266.74      247.98      5.25 o 
   3   0   4      117.64      119.30      3.26 o 
   4   0   4        4.43        2.51      0.73 o 
   5   0   4      383.14      359.43     14.77 o 
   6   0   4      593.20      569.30     15.13 o 
   7   0   4     1223.05     1190.61     29.56 o 
   8   0   4       38.65       38.08      4.20 o 
   9   0   4      266.14      241.21     11.08 o 
 -12   1   4      488.74      472.70     25.48 o 
 -11   1   4      357.34      373.91     14.06 o 
 -10   1   4      265.28      281.52     12.81 o 
  -9   1   4      159.24      140.12      5.21 o 
  -8   1   4        1.60        2.48      0.96 o 
  -7   1   4      465.28      546.19     14.48 o 
  -6   1   4      829.70      919.06     28.79 o 
  -5   1   4     2732.92     2828.89    121.12 o 
  -4   1   4      235.60      206.68      7.15 o 
  -3   1   4     2003.42     1942.90     71.81 o 
  -2   1   4      805.46      743.90     14.28 o 
  -1   1   4      969.80      955.86     21.12 o 
   0   1   4     1533.64     1639.19     29.57 o 
   1   1   4     1150.79     1121.88     18.86 o 
   2   1   4     1347.09     1386.40     23.46 o 
   3   1   4        0.15        8.96      2.83 o 
   4   1   4      100.88       93.08      4.74 o 
   5   1   4     2124.38     2124.80     68.79 o 
   6   1   4      344.89      330.37      9.65 o 
   7   1   4        0.34        0.29      0.78 o 
   8   1   4      430.31      404.01     15.70 o 
 -13   2   4       11.60        8.98      3.87 o 
 -12   2   4        8.96        7.50      2.16 o 
 -11   2   4      123.03      126.20      6.55 o 
 -10   2   4      392.24      365.31     13.32 o 
  -9   2   4       96.39       90.95      3.93 o 
  -8   2   4      100.81       92.05      3.75 o 
  -7   2   4     1314.23     1400.41     34.53 o 
  -6   2   4      331.37      271.72      7.37 o 
  -5   2   4      153.54      163.09      6.62 o 
  -4   2   4      242.93      185.20      6.66 o 
  -3   2   4      549.64      488.14      9.75 o 
  -2   2   4       88.71       81.32      2.48 o 
  -1   2   4      414.43      453.87      9.87 o 
   0   2   4      910.05      940.70     15.98 o 
   1   2   4        7.13        6.23      1.07 o 
   2   2   4      113.70      125.41      4.24 o 
   3   2   4      495.32      250.85     15.50 o 
   4   2   4      391.34      360.52     10.20 o 
   5   2   4        8.25        8.05      1.31 o 
   6   2   4        2.17        3.43      0.99 o 
   7   2   4       67.20       67.62      6.31 o 
   8   2   4       72.63       76.81      6.28 o 
 -13   3   4      540.28      573.98     20.55 o 
 -12   3   4      614.11      635.85     21.89 o 
 -11   3   4       28.24       41.07      3.86 o 
 -10   3   4      261.34      248.49      9.87 o 
  -9   3   4      404.59      409.14     11.71 o 
  -8   3   4      603.52      581.32     15.55 o 
  -7   3   4      171.69      182.99      7.25 o 
  -6   3   4     1167.80     1331.94     32.63 o 
  -5   3   4     1074.96     1197.84     25.22 o 
  -4   3   4     1527.05     1552.62     28.53 o 
  -3   3   4       21.53       16.27      0.92 o 
  -2   3   4     2021.30     2184.74     36.56 o 
  -1   3   4     1398.44     1527.87     23.85 o 
   0   3   4        0.92        0.25      0.33 o 
   1   3   4      937.70      843.56     14.96 o 
   2   3   4     1236.05     1202.39     27.13 o 
   3   3   4        6.02        2.01      0.97 o 
   4   3   4      691.70      631.10     18.58 o 
   5   3   4      290.13      275.26     17.58 o 
   6   3   4      473.22      448.40     12.69 o 
   7   3   4       40.84       38.65      3.84 o 
 -13   4   4       17.04       15.57      3.00 o 
 -12   4   4      268.31      280.66     11.46 o 
 -11   4   4       92.58       93.36      5.41 o 
 -10   4   4       29.21       34.77      5.74 o 
  -9   4   4      138.43      148.36      5.81 o 
  -8   4   4       35.92       40.78      1.77 o 
  -7   4   4      529.42      520.02     13.40 o 
  -6   4   4        0.27        3.28      0.83 o 
  -5   4   4      319.33      285.21      5.35 o 
  -4   4   4       50.93       47.93      1.21 o 
  -3   4   4       13.08        4.71      0.67 o 
  -2   4   4      399.10      520.81     10.86 o 
  -1   4   4     1697.48     1844.28     30.08 o 
   0   4   4      749.08      667.30     11.67 o 
   1   4   4      294.26      261.41      8.25 o 
   2   4   4        8.21        7.76      1.08 o 
   3   4   4      690.67      733.21     48.73 o 
   4   4   4      360.25      359.49      9.97 o 
   5   4   4        2.33        2.23      1.08 o 
   6   4   4       27.25       24.22      2.77 o 
 -13   5   4       14.81        8.35      3.26 o 
 -12   5   4      264.52      275.05     16.11 o 
 -11   5   4      170.95      216.60      9.15 o 
 -10   5   4      542.07      674.44     30.61 o 
  -9   5   4     2598.43     2589.80     52.90 o 
  -8   5   4      745.48      740.52     18.65 o 
  -7   5   4       71.15       72.85      4.31 o 
  -6   5   4      312.38      260.80      5.53 o 
  -5   5   4     4610.44     4537.63     83.34 o 
  -4   5   4       34.67       48.08      1.54 o 
  -3   5   4      102.28      117.86      3.17 o 
  -2   5   4      939.40      925.09     16.78 o 
  -1   5   4       45.37       48.28      1.54 o 
   0   5   4      267.46      291.22      5.95 o 
   1   5   4       13.92       17.08      1.26 o 
   2   5   4      437.60      430.87     10.32 o 
   3   5   4      144.44      124.59     10.36 o 
   4   5   4      131.40      131.94      5.09 o 
   5   5   4       81.60       92.90      4.59 o 
   6   5   4      123.60      126.59      5.56 o 
 -13   6   4      102.38      111.11      9.57 o 
 -12   6   4       19.00       18.15      4.25 o 
 -11   6   4      267.43      292.94     16.62 o 
  -9   6   4      250.35      247.33      8.19 o 
  -8   6   4      230.63      211.25      8.83 o 
  -7   6   4       16.33       31.92      1.97 o 
  -6   6   4      495.09      498.92      9.39 o 
  -5   6   4        3.73        4.49      0.66 o 
  -4   6   4      294.79      328.02      6.77 o 
  -3   6   4      531.45      611.29     10.86 o 
  -2   6   4       58.06       97.44      2.83 o 
  -1   6   4        1.20        1.18      0.51 o 
   0   6   4       38.24       32.55      1.71 o 
   1   6   4      424.14      396.07      9.61 o 
   2   6   4       79.27       78.04      3.15 o 
   3   6   4      421.14      418.62     15.03 o 
   4   6   4       44.83       47.70      3.08 o 
   5   6   4       94.14       86.15      6.03 o 
 -13   7   4       59.71       51.86      7.30 o 
 -12   7   4      453.18      415.13     14.07 o 
 -11   7   4      323.55      337.92     11.92 o 
 -10   7   4       88.82       94.21      4.93 o 
  -9   7   4      427.30      457.88     12.66 o 
  -8   7   4      534.54      539.87     10.84 o 
  -7   7   4      579.67      581.43     12.51 o 
  -6   7   4     2427.37     2281.93     45.42 o 
  -5   7   4     1323.41     1264.71     23.15 o 
  -4   7   4       41.54       35.78      1.71 o 
  -3   7   4      276.03      298.13      7.01 o 
  -2   7   4      949.06      931.29     16.91 o 
  -1   7   4      499.37      468.35      9.24 o 
   0   7   4       80.60       93.24      3.92 o 
   1   7   4      112.83      104.02      3.74 o 
   2   7   4      308.15      323.77      9.76 o 
   3   7   4        9.26        8.84      3.13 o 
   4   7   4        7.88        2.23      1.09 o 
 -13   8   4      162.25      172.99     12.59 o 
 -12   8   4      796.48      755.15     36.14 o 
 -11   8   4      768.84      755.47     23.36 o 
 -10   8   4     1067.27     1049.52     24.91 o 
  -9   8   4      971.12      923.59     19.45 o 
  -8   8   4       44.97       38.80      2.48 o 
  -7   8   4     1181.64     1137.36     27.57 o 
  -6   8   4     1657.95     1646.10     29.81 o 
  -5   8   4       83.03       78.14      2.50 o 
  -4   8   4      890.11      937.68     21.84 o 
  -3   8   4      219.61      225.42      5.21 o 
  -2   8   4       49.64       45.38      2.36 o 
  -1   8   4       97.19      100.53      3.31 o 
   0   8   4        9.90       14.62      1.59 o 
   1   8   4       61.18       59.74      3.09 o 
   2   8   4      147.26      149.28      5.74 o 
   3   8   4       45.08       49.75      4.59 o 
 -13   9   4      107.37       96.38     10.57 o 
 -12   9   4      794.63      765.97     23.81 o 
 -11   9   4       98.82      119.03      5.25 o 
 -10   9   4      358.29      328.43      9.61 o 
  -9   9   4      329.95      311.59      9.16 o 
  -8   9   4        1.35        4.10      3.51 o 
  -7   9   4      184.94      172.10      6.27 o 
  -6   9   4      455.62      440.79     10.25 o 
  -5   9   4        9.20        6.99      1.48 o 
  -4   9   4      125.11       96.41      4.55 o 
  -3   9   4        6.59        5.86      1.10 o 
  -2   9   4       84.50       62.10      2.95 o 
  -1   9   4      263.77      232.39      7.52 o 
   0   9   4       76.52       92.33      4.21 o 
   1   9   4      399.34      415.83     10.62 o 
   2   9   4      125.48      147.65      5.86 o 
 -13  10   4        0.39        2.19      3.03 o 
 -12  10   4      121.63      120.68     10.15 o 
 -11  10   4        4.47        5.34      1.77 o 
 -10  10   4       74.74       83.32     14.35 o 
  -9  10   4       76.55       67.55      5.27 o 
  -8  10   4      877.80      878.24     27.84 o 
  -7  10   4     1465.02     1419.55     34.21 o 
  -6  10   4       56.18       63.95      3.16 o 
  -5  10   4       39.48       42.89      4.92 o 
  -4  10   4      549.47      566.38     22.15 o 
  -3  10   4      466.50      453.82     11.28 o 
  -2  10   4       76.69       89.81      4.98 o 
  -1  10   4        5.82        4.08      1.36 o 
   0  10   4        0.40        0.07      1.12 o 
   1  10   4       15.58       12.39      2.02 o 
 -12  11   4      399.58      403.05     15.88 o 
 -11  11   4      711.07      730.91     25.78 o 
 -10  11   4        4.70        2.94      1.63 o 
  -9  11   4      425.21      440.19     16.49 o 
  -8  11   4       28.43       33.74      4.96 o 
  -7  11   4       63.68       51.88      4.38 o 
  -6  11   4       40.45       35.54      2.69 o 
  -5  11   4     1078.98     1093.86     33.25 o 
  -4  11   4      194.43      207.07      8.58 o 
  -3  11   4      196.72      191.36      6.72 o 
  -2  11   4       73.45       78.70      4.37 o 
  -1  11   4       14.80       10.03      1.81 o 
 -11  12   4       15.24       14.83      3.22 o 
 -10  12   4        0.38       -0.51      1.55 o 
  -9  12   4        7.13        0.31      3.06 o 
  -8  12   4      143.42      158.35      5.30 o 
  -7  12   4       40.88       46.52      2.92 o 
  -6  12   4      163.48      166.71      7.26 o 
  -5  12   4        2.56        1.56      1.34 o 
  -4  12   4       28.97       37.77      3.71 o 
  -3  12   4        6.06        9.39      5.19 o 
  -2  12   4       15.09       21.39      2.49 o 
 -10  13   4      132.80      128.10      7.47 o 
  -9  13   4      769.42      783.99     26.10 o 
  -8  13   4       91.24       87.89      3.80 o 
  -7  13   4       61.10       71.81      4.45 o 
  -6  13   4      181.92      179.65      7.84 o 
  -5  13   4      247.58      241.09     12.10 o 
   1 -14   5        0.40        1.32      1.70 o 
   2 -14   5       14.67       17.88      2.95 o 
   3 -14   5      222.96      232.37      9.99 o 
   4 -14   5      825.32      894.21     40.41 o 
  -1 -13   5      133.50      142.68      9.63 o 
   0 -13   5       98.31       98.67      5.77 o 
   1 -13   5        0.25       -0.04      1.48 o 
   2 -13   5      338.41      356.78     13.45 o 
   3 -13   5       30.33       24.43      3.84 o 
   4 -13   5       39.33       45.65      5.68 o 
   6 -13   5      221.29      230.76     14.57 o 
   7 -13   5      229.60      203.11      8.53 o 
   8 -13   5      221.52      244.86      9.93 o 
  -1 -12   5        1.98        1.76      1.91 o 
   0 -12   5      135.03      146.88     12.11 o 
   1 -12   5        2.98        0.00      1.36 o 
   2 -12   5      270.16      274.42     10.78 o 
   3 -12   5      202.86      210.25      8.84 o 
   4 -12   5      609.11      649.72     29.91 o 
   5 -12   5       38.75       34.18      5.00 o 
   6 -12   5      101.60      117.34      4.62 o 
   7 -12   5      674.33      672.65     21.78 o 
   8 -12   5       14.21       14.05      2.70 o 
   9 -12   5       47.22       49.84      7.47 o 
  -4 -11   5      297.64      306.00     11.60 o 
  -3 -11   5       80.11       88.30      4.88 o 
  -2 -11   5      478.37      488.63     24.29 o 
  -1 -11   5      250.85      242.85     13.29 o 
   0 -11   5      610.58      614.80     20.25 o 
   1 -11   5       28.52       35.94      3.42 o 
   2 -11   5      387.04      420.30     17.02 o 
   3 -11   5      536.87      543.16     18.07 o 
   4 -11   5        0.01        3.56      3.63 o 
   5 -11   5        4.91        2.07      2.29 o 
   6 -11   5       86.96       88.92      4.78 o 
   7 -11   5      316.67      323.04     11.76 o 
   8 -11   5       16.71       23.26      2.90 o 
   9 -11   5       12.79       27.50      5.58 o 
  -5 -10   5       43.03       42.54      3.94 o 
  -4 -10   5       18.83       27.79      2.97 o 
  -3 -10   5      607.09      590.62     19.51 o 
  -2 -10   5       31.28       25.43      5.48 o 
  -1 -10   5      360.37      376.97      9.47 o 
   0 -10   5       39.47       31.91      2.16 o 
   1 -10   5      406.89      380.54     13.26 o 
   2 -10   5      504.50      525.55     17.36 o 
   3 -10   5       99.54      103.41      4.14 o 
   4 -10   5      497.12      485.25     13.13 o 
   5 -10   5      241.63      228.39      6.87 o 
   6 -10   5      111.23      107.50      4.92 o 
   7 -10   5      249.47      273.09     10.14 o 
   8 -10   5      335.82      335.96     11.70 o 
   9 -10   5       97.11       95.21     10.32 o 
  10 -10   5        0.14        1.22      3.00 o 
  -6  -9   5        4.64       10.22      1.25 o 
  -5  -9   5       21.79       29.03      3.43 o 
  -4  -9   5        9.01       12.45      2.00 o 
  -3  -9   5       33.91       35.43      5.89 o 
  -2  -9   5      165.61      137.00     20.57 o 
  -1  -9   5      713.87      739.98     16.65 o 
   0  -9   5      181.24      168.22      4.71 o 
   1  -9   5      396.60      412.78      9.10 o 
   2  -9   5        5.11        6.00      1.24 o 
   3  -9   5      454.38      432.22     11.18 o 
   4  -9   5      108.48      114.83      4.14 o 
   5  -9   5     2319.54     2235.17     50.58 o 
   6  -9   5      858.86      852.48     24.72 o 
   7  -9   5       14.14       12.18      1.80 o 
   8  -9   5      244.67      229.28      8.36 o 
   9  -9   5      363.09      378.38     21.25 o 
  10  -9   5       81.26       82.63      9.95 o 
  -7  -8   5       29.24       24.07      5.44 o 
  -6  -8   5        9.83        7.14      3.20 o 
  -5  -8   5       27.17       36.96      4.81 o 
  -4  -8   5      643.20      630.48     20.26 o 
  -3  -8   5     1943.65     1849.93     54.96 o 
  -2  -8   5      457.73      479.52     24.17 o 
  -1  -8   5      115.46      120.91      4.02 o 
   0  -8   5      382.42      383.45      8.53 o 
   1  -8   5      121.42      124.73      3.66 o 
   2  -8   5       14.36       19.41      1.51 o 
   3  -8   5      239.56      235.82      5.59 o 
   4  -8   5     1282.67     1212.45     22.24 o 
   5  -8   5       56.99       66.91      3.51 o 
   6  -8   5     1148.54     1102.15     31.34 o 
   7  -8   5      152.09      138.39      5.88 o 
   8  -8   5        0.16        1.12      0.61 o 
   9  -8   5       42.92       48.51      6.87 o 
  10  -8   5       59.56       61.45      8.39 o 
  -8  -7   5      171.14      177.21     13.01 o 
  -7  -7   5       24.70       36.08      5.94 o 
  -6  -7   5      532.97      560.78     28.32 o 
  -5  -7   5      261.11      243.85      8.80 o 
  -4  -7   5       14.26       18.94      6.13 o 
  -3  -7   5      192.69      176.18      7.60 o 
  -2  -7   5       51.37       35.25      4.37 o 
  -1  -7   5      524.56      508.69     10.08 o 
   0  -7   5      335.27      324.53      7.01 o 
   1  -7   5       40.02       38.24      1.62 o 
   2  -7   5       44.80       43.25      1.71 o 
   3  -7   5      219.93      228.55      4.82 o 
   4  -7   5      917.88      899.77     34.31 o 
   5  -7   5      878.20      877.45     21.05 o 
   6  -7   5       16.13       11.43      1.36 o 
   7  -7   5       73.45       74.20      3.18 o 
   8  -7   5       24.15       22.99      4.66 o 
   9  -7   5       36.79       40.71      4.14 o 
  10  -7   5       94.54       99.96      9.57 o 
  -8  -6   5       31.26        5.43      2.57 o 
  -7  -6   5      180.60      197.05     13.06 o 
  -6  -6   5       21.91       29.18      5.03 o 
  -5  -6   5      250.14      244.92      8.55 o 
  -4  -6   5        6.77       11.58      4.54 o 
  -3  -6   5      115.25      117.42      4.96 o 
  -2  -6   5       46.15       73.87      6.74 o 
  -1  -6   5      803.00      774.94     24.36 o 
   0  -6   5        8.12        3.52      0.96 o 
   1  -6   5       31.28       31.91      1.50 o 
   2  -6   5       69.36       64.80      2.90 o 
   3  -6   5     1318.99     1262.17     20.44 o 
   4  -6   5     2726.77     2507.26     60.71 o 
   5  -6   5       23.11       20.51      1.71 o 
   6  -6   5      702.13      640.39     16.01 o 
   7  -6   5      538.90      522.02     13.94 o 
   8  -6   5        3.75        4.59      1.57 o 
   9  -6   5      413.16      416.32     15.84 o 
  10  -6   5       77.99       51.20      5.08 o 
 -10  -5   5       92.72      108.25      9.69 o 
  -9  -5   5        0.15        0.92      2.51 o 
  -8  -5   5      140.31      183.77     12.62 o 
  -7  -5   5      200.13      112.55      8.80 o 
  -6  -5   5        2.41        5.49      2.33 o 
  -5  -5   5      460.54      455.07     31.54 o 
  -4  -5   5      314.06      328.24     12.13 o 
  -3  -5   5       87.27       76.10      3.30 o 
  -2  -5   5      186.56      210.77     15.46 o 
  -1  -5   5      429.12      435.71      9.20 o 
   0  -5   5      992.78     1038.86     23.60 o 
   1  -5   5      772.82      752.72     15.71 o 
   3  -5   5       49.79       46.42      3.06 o 
   4  -5   5       46.79       58.45      2.06 o 
   5  -5   5       21.72       17.40      1.56 o 
   6  -5   5      868.95      830.08     20.15 o 
   7  -5   5        2.18        2.79      1.29 o 
   8  -5   5       22.65       26.02      3.40 o 
   9  -5   5        0.71        0.64      1.51 o 
  10  -5   5      134.40      143.12      8.01 o 
 -10  -4   5       76.64       94.06      9.09 o 
  -9  -4   5       49.37       45.05      6.65 o 
  -8  -4   5      357.81      388.56     21.14 o 
  -7  -4   5      591.41      612.88     30.04 o 
  -6  -4   5      779.96      757.95     30.10 o 
  -5  -4   5     2633.32     2741.43    150.67 o 
  -4  -4   5      198.68      176.93      8.68 o 
  -3  -4   5      304.15      250.52      7.99 o 
  -2  -4   5     4631.06     4611.99    209.34 o 
  -1  -4   5      221.41      240.75      8.83 o 
   0  -4   5      804.63      787.69     17.45 o 
   1  -4   5     1757.96     1769.63     35.22 o 
   2  -4   5      251.01      265.07      5.26 o 
   3  -4   5      702.03      712.05     17.57 o 
   4  -4   5        5.93        3.98      0.62 o 
   5  -4   5       16.95       14.56      1.97 o 
   6  -4   5      319.54      297.43      8.22 o 
   7  -4   5     1043.52     1026.17     25.72 o 
   8  -4   5       23.06       14.61      2.57 o 
   9  -4   5       45.43       58.80      9.30 o 
 -11  -3   5      152.32      148.74     11.86 o 
 -10  -3   5       28.63       32.70      5.90 o 
  -9  -3   5      603.79      574.55     29.22 o 
  -8  -3   5      438.71      458.34     23.72 o 
  -7  -3   5      192.40      178.55     11.33 o 
  -6  -3   5      282.67      297.23     10.73 o 
  -5  -3   5      340.13      394.85     14.55 o 
  -4  -3   5       28.38       26.27      2.86 o 
  -3  -3   5     1810.69     2048.16     83.12 o 
  -2  -3   5     3065.77     3066.16    110.86 o 
  -1  -3   5     2718.41     2616.77     76.67 o 
   0  -3   5     1550.60     1635.41     34.85 o 
   1  -3   5     1511.27     1558.34     28.40 o 
   2  -3   5     8380.05     8884.04    143.35 o 
   3  -3   5      315.95      364.67      7.36 o 
   4  -3   5        6.77        6.36      0.73 o 
   5  -3   5       28.98       20.28      2.37 o 
   6  -3   5        1.25        1.66      2.15 o 
   7  -3   5       52.09       54.67      2.74 o 
   8  -3   5      125.59      127.37     12.71 o 
   9  -3   5       12.46       13.77      2.81 o 
 -11  -2   5       44.55       50.17      7.49 o 
 -10  -2   5      106.12      120.66      9.76 o 
  -9  -2   5      187.83      182.10     12.10 o 
  -8  -2   5      370.79      407.68     21.27 o 
  -7  -2   5     1690.76     1669.88     51.45 o 
  -6  -2   5      192.50      186.86      7.37 o 
  -5  -2   5      939.06     1008.01     44.43 o 
  -4  -2   5     2377.09     2331.79     98.56 o 
  -3  -2   5       64.30      101.82      3.11 o 
  -2  -2   5     1114.35     1155.68     40.95 o 
  -1  -2   5     1418.79     1624.86     40.86 o 
   0  -2   5      296.16      292.81      5.88 o 
   1  -2   5     6173.96     6727.84    114.06 o 
   2  -2   5     2334.02     2305.82     34.91 o 
   3  -2   5      613.11      676.67     11.43 o 
   4  -2   5       10.46        6.98      0.93 o 
   5  -2   5      615.17      582.23     14.57 o 
   6  -2   5      160.50      148.24      5.16 o 
   7  -2   5       16.75       13.25      1.51 o 
   8  -2   5       15.18       20.13      3.15 o 
   9  -2   5       53.20       49.50      5.14 o 
 -12  -1   5      267.11      253.16     16.71 o 
 -11  -1   5      292.69      317.22     18.88 o 
 -10  -1   5        9.50       18.18      4.45 o 
  -9  -1   5        8.23        5.80      2.49 o 
  -8  -1   5      574.40      583.70     19.61 o 
  -7  -1   5      141.48      120.76      5.49 o 
  -6  -1   5     2106.52     2265.69     68.64 o 
  -5  -1   5      440.93      439.66     14.61 o 
  -4  -1   5     1819.65     1883.18     79.79 o 
  -3  -1   5     1446.59     1538.52     50.80 o 
  -2  -1   5      506.57      479.74     14.19 o 
  -1  -1   5      390.11      385.36      9.02 o 
   0  -1   5     1449.92     1588.14     30.28 o 
   1  -1   5     1356.64     1407.58     22.43 o 
   2  -1   5     3989.25     3958.06     67.63 o 
   3  -1   5      115.43      130.00      3.47 o 
   4  -1   5      289.53      263.20      7.79 o 
   5  -1   5      303.83      274.85     12.67 o 
   6  -1   5        3.00        3.49      0.97 o 
   7  -1   5       39.50       38.59      2.32 o 
   8  -1   5      383.55      378.20     14.95 o 
 -12   0   5        0.01        1.27      2.29 o 
 -11   0   5      802.35      878.78     42.13 o 
 -10   0   5      297.69      289.72     16.74 o 
  -9   0   5      200.67      196.36      6.53 o 
  -8   0   5      660.86      694.58     18.17 o 
  -7   0   5     1369.76     1530.47     47.21 o 
  -6   0   5      117.82      112.47      4.98 o 
  -5   0   5      558.38      589.64     19.00 o 
  -3   0   5       87.24       74.86      2.50 o 
  -2   0   5     1695.57     1708.27     35.12 o 
  -1   0   5      330.90      400.80      9.45 o 
   0   0   5     2474.89     2543.99     42.88 o 
   1   0   5     1129.28     1246.48     27.04 o 
   2   0   5       32.55       40.49      2.66 o 
   3   0   5     2414.46     2313.41     63.39 o 
   4   0   5        7.67        9.65      1.35 o 
   5   0   5      384.27      377.57     10.76 o 
   6   0   5        1.25        1.72      1.23 o 
   7   0   5       20.94       23.31      1.93 o 
   8   0   5      113.82       89.80      5.93 o 
 -13   1   5        1.17       -0.91      2.23 o 
 -12   1   5       48.33       44.66      6.70 o 
 -11   1   5       26.24       21.09      4.66 o 
 -10   1   5        8.83        6.69      1.41 o 
  -9   1   5       60.25       66.54      3.81 o 
  -8   1   5     2760.71     2848.84     68.81 o 
  -7   1   5      256.55      223.24      6.78 o 
  -6   1   5     1632.07     1746.44     53.25 o 
  -5   1   5     1077.51     1022.42     31.50 o 
  -4   1   5      259.16      204.48      7.36 o 
  -3   1   5      101.56      108.65      2.87 o 
  -2   1   5      558.83      515.62     13.93 o 
  -1   1   5      266.48      233.81      5.65 o 
   0   1   5        1.84        3.20      0.53 o 
   1   1   5        1.25        2.40      0.51 o 
   2   1   5      128.65      131.13      3.41 o 
   3   1   5      569.93      551.64     14.92 o 
   4   1   5       24.74       27.37      4.29 o 
   5   1   5        3.95        3.28      1.00 o 
   6   1   5      120.48      119.38      4.69 o 
   7   1   5       48.38       45.64      3.18 o 
 -13   2   5      563.42      617.84     31.93 o 
 -12   2   5        0.03        2.24      1.69 o 
 -11   2   5      338.38      368.13     17.38 o 
 -10   2   5      182.32      193.42      6.75 o 
  -9   2   5      800.44      779.21     20.43 o 
  -8   2   5        3.08       11.05      1.71 o 
  -7   2   5      217.32      197.69      6.18 o 
  -6   2   5       19.43       25.15      1.22 o 
  -5   2   5     2893.15     2930.23     60.06 o 
  -4   2   5      825.95      817.39     17.30 o 
  -3   2   5     1199.81     1255.95     27.71 o 
  -2   2   5      864.74      865.93     16.60 o 
  -1   2   5       32.20       29.95      1.28 o 
   0   2   5       24.84       18.57      1.31 o 
   1   2   5      166.75      152.70      4.13 o 
   2   2   5      136.71      131.55      4.08 o 
   3   2   5     2388.47     2245.57     62.74 o 
   4   2   5     1052.22     1026.99     27.44 o 
   5   2   5       51.84       48.00      4.69 o 
   6   2   5       21.92       23.13      2.46 o 
   7   2   5      130.56      129.59      4.95 o 
 -13   3   5        4.14        5.09      3.19 o 
 -12   3   5      334.43      347.07     13.43 o 
 -11   3   5      172.73      185.40      6.78 o 
 -10   3   5      257.98      267.30      8.91 o 
  -9   3   5       73.30       80.95      3.68 o 
  -8   3   5      327.69      321.53      9.37 o 
  -7   3   5      125.86      115.47      3.39 o 
  -6   3   5      221.60      213.04      5.43 o 
  -5   3   5     1298.35     1258.15     23.22 o 
  -4   3   5      159.29      189.80      3.51 o 
  -3   3   5      224.19      223.62      4.87 o 
  -2   3   5       29.40       10.60      0.78 o 
  -1   3   5      310.53      289.73      5.65 o 
   0   3   5      498.56      522.71      8.37 o 
   1   3   5      461.33      466.58     12.27 o 
   2   3   5     1579.43     1491.59     29.19 o 
   3   3   5      793.65      776.84     18.89 o 
   4   3   5       74.95       67.25      3.47 o 
   5   3   5      525.25      476.75     41.94 o 
   6   3   5       11.63       13.69      1.80 o 
 -13   4   5       39.06       50.26      4.81 o 
 -12   4   5      309.94      320.88     12.59 o 
 -11   4   5      542.93      568.97     16.05 o 
 -10   4   5     2662.89     2710.75     66.21 o 
  -8   4   5      940.66      908.48     19.41 o 
  -7   4   5      402.85      356.19      7.52 o 
  -6   4   5      455.22      479.13      9.63 o 
  -5   4   5      236.29      246.74      4.62 o 
  -4   4   5     1395.54     1539.74     24.58 o 
  -3   4   5      148.83      151.49      3.41 o 
  -2   4   5      263.17      274.87      5.47 o 
  -1   4   5      969.66     1103.22     16.76 o 
   0   4   5       19.95       21.19      1.14 o 
   1   4   5      123.04      118.45      3.35 o 
   2   4   5       49.18       51.97      2.55 o 
   3   4   5      426.35      401.54     11.50 o 
   4   4   5       83.06       82.28      3.82 o 
   5   4   5      131.34      146.66      7.42 o 
   6   4   5      140.36      142.70     14.15 o 
 -13   5   5        0.18        3.97      2.67 o 
 -12   5   5        1.51        4.97      2.69 o 
 -11   5   5       58.87       77.88      8.46 o 
 -10   5   5     1021.97     1133.37     27.96 o 
  -9   5   5      259.24      254.95      5.81 o 
  -8   5   5      342.44      331.49      7.25 o 
  -7   5   5       12.47       12.13      1.12 o 
  -6   5   5       92.42       98.21      2.41 o 
  -5   5   5      595.01      646.13     10.92 o 
  -4   5   5      101.87      107.54      2.56 o 
  -3   5   5      959.58      944.00     19.09 o 
  -2   5   5      178.84      173.95      3.61 o 
  -1   5   5       12.23       17.68      1.04 o 
   0   5   5        0.94        1.31      0.57 o 
   1   5   5      506.19      478.93     11.31 o 
   2   5   5     1846.07     1816.01     38.19 o 
   3   5   5       57.89       59.02      3.33 o 
   4   5   5       53.74       52.55      3.26 o 
   5   5   5       39.09       46.51      3.52 o 
 -13   6   5       79.63       70.16      8.27 o 
 -12   6   5       63.91       68.84      7.98 o 
 -11   6   5      187.88      185.04      6.57 o 
 -10   6   5      856.28      860.91     18.86 o 
  -9   6   5     1249.63     1265.94     26.84 o 
  -8   6   5      407.35      429.76      9.15 o 
  -7   6   5       37.44       47.76      1.53 o 
  -6   6   5        6.01       10.78      1.21 o 
  -5   6   5        0.01        0.56      0.35 o 
  -4   6   5      112.25      113.44      3.17 o 
  -3   6   5     1187.78     1135.74     23.05 o 
  -2   6   5       28.27       17.10      1.05 o 
  -1   6   5      606.01      600.68     10.24 o 
   0   6   5      296.68      287.63      5.83 o 
   1   6   5       24.67       29.00      2.14 o 
   2   6   5      441.37      426.39     10.58 o 
   3   6   5        6.20        8.09      1.77 o 
   4   6   5       39.33       43.91      3.26 o 
 -13   7   5        0.05       -1.75      1.71 o 
 -12   7   5       58.97       67.68      8.53 o 
 -11   7   5      705.90      728.74     18.49 o 
 -10   7   5      569.69      539.80     14.73 o 
  -9   7   5     2441.23     2418.09     43.76 o 
  -8   7   5      310.77      316.40     16.37 o 
  -7   7   5        2.54        2.03      0.93 o 
  -6   7   5        0.70        1.24      0.35 o 
  -5   7   5       54.50       45.66      1.72 o 
  -4   7   5      465.00      469.01      9.85 o 
  -3   7   5      625.74      614.94     10.76 o 
  -2   7   5        0.59        0.33      0.59 o 
  -1   7   5       13.71       11.61      1.13 o 
   0   7   5       45.65       41.56      2.53 o 
   1   7   5      143.12      134.27      4.55 o 
   2   7   5      242.17      238.00      7.93 o 
   3   7   5       30.01       36.94      3.99 o 
 -13   8   5      275.52      286.05     17.58 o 
 -12   8   5      325.87      309.93      9.14 o 
 -11   8   5       63.28       65.42      4.47 o 
 -10   8   5      384.23      381.45      8.36 o 
  -9   8   5       53.06       66.23      4.95 o 
  -8   8   5       10.12        9.64      1.07 o 
  -7   8   5      262.87      265.72      8.52 o 
  -6   8   5      635.72      634.94     12.41 o 
  -5   8   5        3.17        4.61      0.89 o 
  -4   8   5       50.19       48.42      2.63 o 
  -3   8   5     3103.18     2958.59     53.59 o 
  -2   8   5      386.90      379.18      7.82 o 
  -1   8   5      172.44      160.63      5.00 o 
   0   8   5      101.78       91.33      3.56 o 
   1   8   5      137.07      143.94      4.90 o 
   2   8   5        1.89        1.57      1.09 o 
 -13   9   5       82.89       72.35      4.34 o 
 -12   9   5      400.95      385.70      9.43 o 
 -11   9   5       89.78       90.39      3.41 o 
 -10   9   5        5.73        5.36      1.63 o 
  -9   9   5     2151.65     2084.14     43.61 o 
  -8   9   5     1082.50     1070.56     32.99 o 
  -7   9   5     1037.70      985.36     21.44 o 
  -6   9   5     1139.60     1094.21     21.06 o 
  -5   9   5       84.70       95.77      3.65 o 
  -4   9   5      139.00      137.28      5.58 o 
  -3   9   5        5.46       13.71      1.47 o 
  -2   9   5      786.36      815.32     18.64 o 
  -1   9   5        6.31        5.71      2.13 o 
   0   9   5      110.11      112.34      4.20 o 
   1   9   5       53.16       66.18      4.57 o 
 -13  10   5      366.01      381.76     11.97 o 
 -12  10   5       77.72       66.82      3.65 o 
 -11  10   5      160.56      177.23      6.31 o 
 -10  10   5      242.81      269.06      8.51 o 
  -9  10   5        3.02        3.10      2.55 o 
  -8  10   5      455.83      446.33     13.19 o 
  -7  10   5       73.76       78.79      3.08 o 
  -6  10   5        0.03        0.91      1.07 o 
  -5  10   5       16.38       13.65      1.67 o 
  -4  10   5        4.39        2.28      1.03 o 
  -3  10   5       13.66       10.21      1.82 o 
  -2  10   5      463.02      443.95     15.47 o 
  -1  10   5       57.57       58.37      3.88 o 
   0  10   5       34.27       29.61      4.75 o 
 -12  11   5       44.45       44.90      6.27 o 
 -11  11   5       49.79       45.05      4.89 o 
 -10  11   5        0.04       -0.95      1.46 o 
  -9  11   5      138.86      136.75      7.07 o 
  -8  11   5       15.28       18.04      2.83 o 
  -7  11   5      289.97      268.02      8.20 o 
  -6  11   5        1.82        3.40      1.25 o 
  -5  11   5       37.55       38.69      3.08 o 
  -4  11   5        7.50        4.41      1.91 o 
  -3  11   5       46.32       51.84      5.04 o 
  -2  11   5      756.31      770.16     20.47 o 
 -11  12   5      215.71      238.43     10.85 o 
 -10  12   5      344.82      359.29     14.21 o 
  -9  12   5       53.18       52.81      5.01 o 
  -8  12   5       36.17       41.24      3.98 o 
  -7  12   5      110.70      111.57      5.43 o 
  -6  12   5      137.42      127.04      5.39 o 
  -5  12   5       10.07       13.47      2.00 o 
  -4  12   5      117.13      127.00      9.38 o 
  -9  13   5      405.94      419.61     17.63 o 
  -8  13   5      113.89      114.34      5.19 o 
  -7  13   5       69.72       63.46      3.85 o 
   2 -14   6       74.39       82.95      5.70 o 
   3 -14   6        5.28        6.84      2.73 o 
   4 -14   6        2.39        3.80      2.33 o 
  -1 -13   6        0.65        1.85      1.98 o 
   0 -13   6        0.00        0.19      1.46 o 
   1 -13   6      297.40      301.83     12.79 o 
   2 -13   6      291.75      288.87     11.51 o 
   3 -13   6      168.09      163.32     17.38 o 
   4 -13   6       64.75       57.04      6.46 o 
   6 -13   6      377.09      390.22     11.39 o 
   7 -13   6       23.62       29.33      3.21 o 
  -3 -12   6      359.36      389.16     14.62 o 
  -1 -12   6       95.58       81.60      6.67 o 
   0 -12   6      157.03      174.89      7.88 o 
   1 -12   6      644.83      681.92     22.42 o 
   2 -12   6      122.85      117.21      6.11 o 
   3 -12   6      585.36      603.55     21.67 o 
   4 -12   6      438.20      438.43     21.63 o 
   5 -12   6        3.64        0.91      0.89 o 
   6 -12   6      302.57      326.67     12.09 o 
   7 -12   6       80.72       93.30      5.20 o 
   8 -12   6      522.98      528.19     17.77 o 
  -4 -11   6      115.34      107.71      7.57 o 
  -3 -11   6        9.01       14.10      2.18 o 
  -2 -11   6      133.07      144.30      7.14 o 
  -1 -11   6       27.37       28.01      2.96 o 
   0 -11   6      268.04      252.23      9.93 o 
   1 -11   6       38.60       43.36      3.79 o 
   2 -11   6      127.79      119.06      5.88 o 
   3 -11   6        0.48       -0.07      1.18 o 
   4 -11   6        8.57        5.75      1.90 o 
   5 -11   6      245.19      262.61     14.65 o 
   6 -11   6      430.07      435.73     15.14 o 
   7 -11   6       75.09       78.43      5.06 o 
   8 -11   6      269.10      264.51     10.00 o 
   9 -11   6      110.51      115.15     10.32 o 
  -5 -10   6       98.55      122.35     10.60 o 
  -4 -10   6      361.56      381.20     13.51 o 
  -3 -10   6        3.29        4.06      1.32 o 
  -2 -10   6       72.65       71.16      4.56 o 
  -1 -10   6      112.13      102.08      3.74 o 
   0 -10   6      561.16      600.88     13.96 o 
   1 -10   6       14.31       16.65      1.56 o 
   2 -10   6      539.06      568.32     18.60 o 
   3 -10   6       22.80       19.10      2.38 o 
   4 -10   6      211.04      214.38      8.53 o 
   5 -10   6      417.18      408.45     11.46 o 
   6 -10   6      789.44      783.55     24.81 o 
   7 -10   6       80.56       78.20      5.98 o 
   8 -10   6        0.84        1.10      1.18 o 
   9 -10   6       54.59       60.72      8.33 o 
  -6  -9   6       24.22       20.95      4.68 o 
  -5  -9   6      561.50      567.46     18.59 o 
  -4  -9   6      564.39      531.33     17.65 o 
  -3  -9   6      204.48      203.29      9.16 o 
  -2  -9   6      108.40       50.01      3.44 o 
  -1  -9   6     1013.33      957.02     25.76 o 
   0  -9   6      220.47      218.17      5.80 o 
   1  -9   6      612.96      577.42     12.77 o 
   2  -9   6      981.95      935.08     17.45 o 
   3  -9   6       32.35       33.85      2.48 o 
   4  -9   6     1322.85     1309.18     30.60 o 
   5  -9   6      613.45      597.83     18.10 o 
   6  -9   6        2.87        3.98      1.26 o 
   7  -9   6      149.29      142.73      6.32 o 
   8  -9   6       15.13       11.63      1.65 o 
   9  -9   6        5.88        9.87      3.97 o 
  -7  -8   6      363.31      383.11     21.67 o 
  -6  -8   6      331.26      370.67     20.40 o 
  -5  -8   6      154.08      159.76      6.49 o 
  -4  -8   6      295.56      288.85     10.42 o 
  -3  -8   6      229.66      230.35     13.87 o 
  -2  -8   6      104.75      114.50     13.03 o 
  -1  -8   6      129.81      137.46      4.24 o 
   0  -8   6      333.59      354.81      7.81 o 
   1  -8   6      265.40      244.13      5.26 o 
   2  -8   6      106.14      105.71      3.14 o 
   3  -8   6       11.58        9.56      1.10 o 
   4  -8   6       23.86       24.78      1.55 o 
   5  -8   6       75.81       72.08      3.19 o 
   6  -8   6        2.33        1.36      0.88 o 
   7  -8   6      402.91      397.07     11.30 o 
   8  -8   6      329.27      323.76     11.27 o 
   9  -8   6       16.22       13.46      4.20 o 
  -8  -7   6      103.58      136.98     11.16 o 
  -7  -7   6       57.18       49.65      7.00 o 
  -6  -7   6      117.05      116.09      9.17 o 
  -5  -7   6      242.99      206.48      7.65 o 
  -4  -7   6      549.93      533.97     17.22 o 
  -3  -7   6        2.13        1.76      1.56 o 
  -2  -7   6      115.50      118.12      5.53 o 
  -1  -7   6       86.94       70.04      2.50 o 
   0  -7   6       20.30       18.05      1.11 o 
   1  -7   6      524.65      488.72      9.33 o 
   2  -7   6      909.88      892.75     15.41 o 
   3  -7   6        7.53       11.93      1.43 o 
   4  -7   6      566.91      552.65     12.18 o 
   5  -7   6     1310.94     1281.36     30.16 o 
   6  -7   6      583.65      582.70     14.90 o 
   7  -7   6      124.89      117.77      4.82 o 
   8  -7   6        0.12        1.10      0.68 o 
   9  -7   6       68.66       71.56      5.93 o 
  -8  -6   6      112.98        0.44      1.36 o 
  -7  -6   6       28.51       36.08      5.62 o 
  -6  -6   6      139.66      122.72      9.09 o 
  -5  -6   6       30.58       27.73      1.97 o 
  -4  -6   6      920.84      891.44     27.24 o 
  -3  -6   6      309.63      294.65     11.46 o 
  -2  -6   6      538.68      475.80     31.29 o 
  -1  -6   6      282.88      278.69      5.97 o 
   0  -6   6       49.53       50.08      1.76 o 
   1  -6   6      457.43      395.00      8.52 o 
   2  -6   6      246.54      242.83      5.16 o 
   3  -6   6     1588.08     1504.37     26.21 o 
   4  -6   6     1347.72     1320.00     35.88 o 
   5  -6   6       25.99       25.64      2.02 o 
   6  -6   6        7.15        7.46      1.20 o 
   7  -6   6        1.96        1.57      1.32 o 
   8  -6   6        8.95        9.98      1.08 o 
   9  -6   6       90.82       91.42      6.36 o 
 -10  -5   6      186.22      224.04     15.23 o 
  -9  -5   6       32.90       50.07      7.30 o 
  -8  -5   6        1.95        2.50      2.39 o 
  -7  -5   6        2.91        3.33      2.45 o 
  -5  -5   6     2226.58     2205.98     71.89 o 
  -4  -5   6        6.70        6.02      3.45 o 
  -3  -5   6     1573.54     1621.79     37.30 o 
  -2  -5   6      240.69      250.26      7.11 o 
  -1  -5   6     1007.33     1175.77     24.79 o 
   0  -5   6     1434.27     1463.75     26.44 o 
   1  -5   6      459.45      479.08      8.63 o 
   2  -5   6     2408.05     2495.12     39.54 o 
   3  -5   6      893.04      867.38     15.49 o 
   4  -5   6      330.99      336.12     11.00 o 
   5  -5   6       71.13       63.09      2.87 o 
   6  -5   6      126.54      113.63      4.18 o 
   7  -5   6      245.93      239.85      7.50 o 
   8  -5   6        6.85        5.29      1.87 o 
   9  -5   6      473.34      466.71     17.77 o 
 -10  -4   6       21.69       28.92      5.69 o 
  -9  -4   6        6.93        5.11      2.76 o 
  -8  -4   6      137.64      120.82      9.37 o 
  -7  -4   6        0.14       -1.40      1.88 o 
  -6  -4   6      160.85      271.65     24.16 o 
  -5  -4   6        3.79        5.99      1.96 o 
  -4  -4   6      214.90      206.36      9.82 o 
  -3  -4   6      579.17      541.54     23.16 o 
  -2  -4   6       61.40       61.65      5.97 o 
  -1  -4   6     1554.63     1498.08     24.84 o 
   0  -4   6     1377.54     1268.89     23.17 o 
   1  -4   6     1736.90     1720.56     27.16 o 
   2  -4   6      117.85      107.20      2.70 o 
   3  -4   6     1848.20     1724.94     29.17 o 
   4  -4   6       63.26       55.27      5.25 o 
   5  -4   6      100.48      102.59      3.88 o 
   6  -4   6      179.30      163.17      5.56 o 
   7  -4   6        0.04        0.66      0.83 o 
   8  -4   6      129.71      134.85      7.40 o 
   9  -4   6       40.07       40.04     12.85 o 
 -11  -3   6      107.28       95.69     10.69 o 
 -10  -3   6      265.67      295.09     18.07 o 
  -9  -3   6      230.03      239.19     14.89 o 
  -8  -3   6       62.66       50.12      6.32 o 
  -7  -3   6      281.28      249.14     18.44 o 
  -6  -3   6      209.67      221.09     17.37 o 
  -5  -3   6      197.32      176.09      7.48 o 
  -4  -3   6      101.47       85.98      2.32 o 
  -3  -3   6      109.97       91.66      4.48 o 
  -2  -3   6      319.88      321.29      9.76 o 
  -1  -3   6     1774.12     1878.00     40.45 o 
   0  -3   6       55.99       45.44      1.50 o 
   1  -3   6      224.67      228.72      4.71 o 
   2  -3   6      504.72      489.62      9.43 o 
   3  -3   6        2.30        0.94      0.63 o 
   4  -3   6        1.58        1.06      0.79 o 
   5  -3   6      298.70      293.88      8.29 o 
   6  -3   6        1.68        1.42      0.81 o 
   7  -3   6      350.11      346.39     10.80 o 
   8  -3   6       42.16       37.57      4.91 o 
 -11  -2   6     1111.99     1285.51     59.91 o 
 -10  -2   6      403.39      440.66     23.83 o 
  -9  -2   6      119.55      138.25     10.10 o 
  -8  -2   6       15.28       12.92      2.07 o 
  -7  -2   6     1881.05     1961.67     77.61 o 
  -6  -2   6     1257.24     1178.59     36.81 o 
  -5  -2   6      236.38      260.79     13.56 o 
  -4  -2   6      557.40      609.91     17.29 o 
  -3  -2   6      250.36      254.06      6.48 o 
  -2  -2   6      243.02      225.63      5.26 o 
  -1  -2   6      463.32      468.07     10.79 o 
   0  -2   6     1064.64     1085.35     18.51 o 
   1  -2   6       28.39       25.02      1.18 o 
   2  -2   6      483.90      471.36      8.57 o 
   3  -2   6       37.10       27.89      1.40 o 
   4  -2   6      135.07      130.98      4.24 o 
   5  -2   6      919.47      849.81     20.51 o 
   6  -2   6      126.25      120.72      9.01 o 
   7  -2   6      170.91      183.81      6.83 o 
   8  -2   6      431.87      404.25     15.87 o 
 -12  -1   6      129.52      145.80     11.58 o 
 -11  -1   6       57.73       45.02      6.63 o 
 -10  -1   6      169.21      165.77     11.67 o 
  -9  -1   6        3.15        2.93      2.13 o 
  -8  -1   6      223.48      265.95     10.26 o 
  -7  -1   6      686.01      711.53     27.52 o 
  -6  -1   6      910.45     1018.05     32.02 o 
  -5  -1   6      351.39      316.15     11.19 o 
  -4  -1   6      335.46      324.39     23.83 o 
  -3  -1   6       29.99       33.74      1.77 o 
  -2  -1   6     2187.70     2122.98     45.03 o 
  -1  -1   6     3198.50     3474.10     59.10 o 
   0  -1   6      509.77      536.93      9.45 o 
   1  -1   6      108.33       98.26      2.31 o 
   2  -1   6      350.79      339.87      7.63 o 
   3  -1   6       20.28       13.78      1.61 o 
   4  -1   6      321.47      311.60      9.17 o 
   5  -1   6      141.96      136.21      9.19 o 
   6  -1   6      140.65      143.84      6.18 o 
   7  -1   6       49.29       39.85      2.64 o 
   8  -1   6       80.21       68.13      6.01 o 
 -12   0   6        0.44        2.89      2.78 o 
 -11   0   6      603.26      656.14     32.71 o 
 -10   0   6      493.24      498.83     25.49 o 
  -9   0   6      409.15      388.36     14.15 o 
  -8   0   6      563.86      637.27     16.77 o 
  -7   0   6     1868.81     1879.25     45.80 o 
  -6   0   6       68.30      101.89      4.79 o 
  -5   0   6      963.07     1000.60     25.48 o 
  -4   0   6      169.63      129.35      3.98 o 
  -3   0   6      564.19      522.05     12.75 o 
  -2   0   6       21.57       23.53      1.73 o 
  -1   0   6     3425.39     3672.88     81.44 o 
   0   0   6     1817.84     1889.88     29.56 o 
   1   0   6       38.77       41.86      2.53 o 
   2   0   6      117.16      122.56      3.90 o 
   3   0   6       30.47       42.33      2.36 o 
   4   0   6      301.32      306.42      9.51 o 
   5   0   6      117.68      113.20      4.31 o 
   6   0   6      452.67      432.40     12.45 o 
   7   0   6      518.33      504.35     14.17 o 
 -13   1   6      168.31      182.23     13.17 o 
 -12   1   6     1328.65     1424.81     64.93 o 
 -11   1   6      457.35      458.82     24.09 o 
 -10   1   6      402.04      421.04     12.17 o 
  -9   1   6      203.99      224.87      7.25 o 
  -8   1   6        0.05        0.89      0.79 o 
  -7   1   6       25.98       24.57      2.46 o 
  -6   1   6        4.71        7.85      0.84 o 
  -5   1   6       37.13       41.53      1.56 o 
  -4   1   6      268.98      291.03      4.94 o 
  -3   1   6       14.69       19.70      1.12 o 
  -2   1   6     1351.42     1319.35     23.70 o 
  -1   1   6      640.38      621.82     10.18 o 
   0   1   6      143.63      151.04      3.25 o 
   1   1   6      208.67      207.65      5.08 o 
   2   1   6     2239.10     2116.99     34.64 o 
   3   1   6      459.16      456.05     10.11 o 
   4   1   6      532.53      484.14     12.69 o 
   5   1   6      246.24      254.50      8.18 o 
   6   1   6        3.69        0.84      0.96 o 
   7   1   6       34.70       37.83      2.99 o 
 -13   2   6      116.62      126.88     10.51 o 
 -12   2   6      264.53      252.93     15.56 o 
 -11   2   6       41.50       58.96      3.84 o 
 -10   2   6      103.27       96.75      4.24 o 
  -9   2   6        7.74       10.15      1.51 o 
  -8   2   6      382.65      418.56      9.97 o 
  -7   2   6      501.84      492.85      9.21 o 
  -6   2   6       24.41       44.96      1.54 o 
  -5   2   6      154.10      179.21      3.85 o 
  -4   2   6     1404.44     1560.54     24.83 o 
  -3   2   6       12.88       16.50      0.87 o 
  -2   2   6       27.45       22.76      1.04 o 
  -1   2   6     1500.36     1574.74     25.24 o 
   0   2   6     2620.79     2562.07     40.12 o 
   1   2   6       98.42       88.73      3.33 o 
   2   2   6      411.64      400.14     10.56 o 
   3   2   6        0.94        3.26      1.73 o 
   4   2   6      458.70      449.53     12.76 o 
   5   2   6      429.73      423.14     12.31 o 
   6   2   6       61.48       61.97      3.60 o 
 -13   3   6      225.12      232.70     10.29 o 
 -12   3   6        1.49        5.70      1.48 o 
 -11   3   6      104.56       96.96      4.48 o 
 -10   3   6        7.48        4.44      2.23 o 
  -9   3   6     1582.71     1648.38     40.95 o 
  -8   3   6      682.01      677.71     12.40 o 
  -7   3   6        0.54        0.96      0.48 o 
  -6   3   6        0.96        1.25      0.46 o 
  -5   3   6      239.13      199.69      3.87 o 
  -4   3   6     1112.84     1035.12     27.10 o 
  -3   3   6      326.97      335.64      6.16 o 
  -2   3   6      204.76      173.91      3.32 o 
  -1   3   6     1237.63     1177.97     19.43 o 
   0   3   6      671.11      622.82     10.39 o 
   1   3   6       63.53       68.15      2.21 o 
   2   3   6     1272.21     1257.46     26.91 o 
   3   3   6        3.58        3.72      1.16 o 
   4   3   6      335.36      292.69     21.72 o 
   5   3   6       98.31       97.84     12.03 o 
   6   3   6      121.12      136.04      6.41 o 
 -13   4   6      159.69      163.88      8.04 o 
 -12   4   6      226.25      237.40      8.27 o 
 -11   4   6      906.68      956.13     25.21 o 
 -10   4   6     3088.41     3061.35     74.43 o 
  -9   4   6      426.99      452.82      8.76 o 
  -8   4   6      763.10      711.48     12.80 o 
  -7   4   6      363.33      353.02      7.54 o 
  -6   4   6      131.42      137.55      3.12 o 
  -5   4   6      186.47      189.79      3.33 o 
  -4   4   6     1007.55     1104.40     18.57 o 
  -3   4   6      732.09      709.41     11.66 o 
  -2   4   6        5.33        3.07      0.51 o 
  -1   4   6     1492.66     1420.96     28.91 o 
   0   4   6     1661.22     1614.94     25.09 o 
   1   4   6      214.53      208.71      5.20 o 
   2   4   6      202.25      213.76      6.12 o 
   3   4   6      327.61      315.02      9.69 o 
   4   4   6     1380.00     1395.85     35.06 o 
   5   4   6        4.93        8.95      1.63 o 
 -13   5   6       67.07       77.57      8.58 o 
 -12   5   6      209.26      219.30      8.82 o 
 -11   5   6        5.40        5.14      1.46 o 
 -10   5   6        0.25        1.24      0.93 o 
  -9   5   6       77.98       88.85      2.87 o 
  -8   5   6      349.64      350.34      6.95 o 
  -7   5   6      467.06      449.24      8.35 o 
  -6   5   6      502.80      509.79      8.97 o 
  -5   5   6      437.25      392.61      7.63 o 
  -4   5   6       60.57       54.57      1.76 o 
  -3   5   6        5.45        5.85      0.65 o 
  -2   5   6      820.02      829.18     13.41 o 
  -1   5   6      833.81      797.54     12.84 o 
   0   5   6      189.65      197.75      6.74 o 
   1   5   6      444.17      440.17     10.72 o 
   2   5   6        0.72        1.95      1.00 o 
   3   5   6      117.31      111.33      7.45 o 
   4   5   6        1.99        1.85      1.77 o 
 -13   6   6      186.76      182.74     12.64 o 
 -12   6   6      319.02      329.68     10.25 o 
 -11   6   6      753.42      744.81     19.57 o 
 -10   6   6      915.50      901.72     17.73 o 
  -9   6   6       67.67      121.99     10.20 o 
  -8   6   6     3190.56     3051.28     50.31 o 
  -7   6   6        2.73        2.47      0.54 o 
  -6   6   6       33.95       36.59      1.86 o 
  -5   6   6       30.06       25.21      1.35 o 
  -4   6   6       20.27       26.28      1.99 o 
  -3   6   6       89.97      108.72      2.65 o 
  -2   6   6      236.40      236.37      4.70 o 
  -1   6   6      141.61      136.43      3.62 o 
   0   6   6        7.57        4.22      1.12 o 
   1   6   6        3.18        3.05      1.07 o 
   2   6   6      400.53      394.90     11.73 o 
   3   6   6      185.92      201.26      9.22 o 
 -13   7   6       30.60       37.66      6.19 o 
 -12   7   6       40.13       51.50      3.79 o 
 -11   7   6      509.24      484.55     10.48 o 
 -10   7   6       24.02       26.33      1.85 o 
  -9   7   6     1273.31     1213.05     20.99 o 
  -8   7   6       55.33       53.75      2.62 o 
  -7   7   6     1132.06     1119.05     20.98 o 
  -6   7   6     1504.78     1461.01     23.00 o 
  -5   7   6      290.26      291.96      6.68 o 
  -4   7   6       35.10       34.49      1.97 o 
  -3   7   6     1305.18     1230.39     19.75 o 
  -2   7   6      383.10      346.75      7.27 o 
  -1   7   6      876.94      840.76     17.06 o 
   0   7   6        0.02        1.18      0.92 o 
   1   7   6       11.11       12.47      1.65 o 
   2   7   6       15.41       14.32      2.03 o 
 -13   8   6       34.18       25.38      2.77 o 
 -12   8   6        4.00        5.80      1.15 o 
 -11   8   6      137.56      138.88      3.58 o 
 -10   8   6       43.42       35.72      2.37 o 
  -9   8   6      161.44      152.52      3.85 o 
  -8   8   6       65.88       76.71      3.39 o 
  -7   8   6      145.67      142.49      4.80 o 
  -6   8   6      386.35      364.21      8.03 o 
  -5   8   6      169.18      165.66      4.51 o 
  -4   8   6      406.68      405.48      9.30 o 
  -3   8   6      444.75      424.46     10.70 o 
  -2   8   6      196.38      181.48      4.60 o 
  -1   8   6      128.22      127.73      4.41 o 
   0   8   6       41.83       43.81      2.85 o 
   1   8   6       74.32       68.76      3.71 o 
 -13   9   6      799.20      819.00     18.49 o 
 -12   9   6      283.37      308.67      7.12 o 
 -11   9   6       94.02       98.33      3.04 o 
 -10   9   6        0.10       -0.01      0.63 o 
  -9   9   6      109.35      111.47      5.84 o 
  -8   9   6      234.41      235.33      7.04 o 
  -7   9   6       11.83       10.03      1.32 o 
  -6   9   6       73.31       81.94      2.95 o 
  -5   9   6       11.76       11.46      1.45 o 
  -4   9   6      172.26      149.13      5.97 o 
  -3   9   6       93.31      107.07      4.17 o 
  -2   9   6       13.36       16.81      2.05 o 
  -1   9   6       99.73      101.71      4.62 o 
   0   9   6       61.87       65.22      3.50 o 
 -12  10   6        0.49        0.75      0.85 o 
 -11  10   6      159.86      161.12      5.20 o 
 -10  10   6        3.54        2.27      1.38 o 
  -9  10   6       16.82       14.15      2.02 o 
  -8  10   6      161.73      175.56      5.87 o 
  -7  10   6      107.15       85.39      2.96 o 
  -6  10   6       62.18       48.43      2.91 o 
  -5  10   6       16.92       16.76      1.83 o 
  -4  10   6      488.81      487.58     14.57 o 
  -3  10   6      371.27      338.55     13.65 o 
  -2  10   6       66.01       66.24      4.42 o 
  -1  10   6       42.19       49.36      4.66 o 
 -12  11   6      245.12      269.84     11.98 o 
 -11  11   6      339.94      345.54     11.24 o 
 -10  11   6       12.55        6.95      1.73 o 
  -9  11   6       70.26       71.16      6.09 o 
  -8  11   6       12.46       14.78      2.19 o 
  -7  11   6        0.25        2.13      1.13 o 
  -6  11   6      393.27      429.32     11.13 o 
  -5  11   6      335.91      383.38     10.29 o 
  -4  11   6       88.21       95.43      7.96 o 
  -3  11   6      149.17      152.58      7.36 o 
 -10  12   6       37.64       30.05      3.36 o 
  -9  12   6       10.37        7.92      2.83 o 
  -8  12   6       45.35       52.45      2.72 o 
  -7  12   6      312.30      325.03     10.17 o 
  -6  12   6       43.19       50.49      3.70 o 
  -5  12   6        5.31        4.45      2.23 o 
   3 -14   7      537.68      600.98     20.70 o 
  -1 -13   7      107.92       86.88      7.29 o 
   0 -13   7       47.56       62.34      5.11 o 
   1 -13   7      200.94      191.73      8.69 o 
   2 -13   7      584.53      604.60     20.58 o 
   3 -13   7       58.30       58.01      4.85 o 
   4 -13   7       36.87       38.92      5.35 o 
   6 -13   7        1.62        1.87      2.65 o 
  -3 -12   7      370.67      403.20     12.26 o 
  -1 -12   7      260.51      275.59     15.08 o 
   0 -12   7       69.36       73.05      5.06 o 
   1 -12   7       15.42       16.55      5.14 o 
   2 -12   7        2.35        0.83      1.42 o 
   3 -12   7        0.01        0.31      1.49 o 
   4 -12   7      101.87      113.31      8.39 o 
   5 -12   7       90.02       89.62      7.53 o 
   6 -12   7      430.69      427.16     15.16 o 
   7 -12   7       22.19       24.10      3.01 o 
  -4 -11   7       64.77       57.20      3.57 o 
  -3 -11   7      206.47      232.69      7.92 o 
  -2 -11   7       84.38       89.33      5.46 o 
  -1 -11   7      110.08       99.73      4.41 o 
   0 -11   7       25.48       19.97      2.73 o 
   1 -11   7      220.90      210.40      8.79 o 
   2 -11   7        1.87        2.53      1.54 o 
   3 -11   7       18.78       19.92      2.79 o 
   4 -11   7        0.18        1.43      2.29 o 
   5 -11   7       28.05       31.05      5.07 o 
   6 -11   7       28.13       28.72      3.10 o 
   7 -11   7       34.21       32.93      3.37 o 
   8 -11   7      244.33      260.72     10.17 o 
  -5 -10   7        0.42        1.67      1.25 o 
  -4 -10   7      119.93      112.24      7.50 o 
  -3 -10   7      563.83      577.36     16.01 o 
  -2 -10   7      271.77      275.50     11.00 o 
  -1 -10   7      241.59      234.86      7.61 o 
   0 -10   7     1658.28     1701.26     32.19 o 
   1 -10   7      414.92      417.70     10.16 o 
   2 -10   7      362.41      356.38     12.79 o 
   3 -10   7      601.43      578.78     15.46 o 
   4 -10   7        1.85        2.69      1.71 o 
   5 -10   7       75.56       56.63     10.87 o 
   6 -10   7      248.07      247.28      9.80 o 
   7 -10   7      153.86      168.48      7.39 o 
   8 -10   7       87.56       93.68      8.27 o 
  -6  -9   7       27.22       13.89      4.14 o 
  -5  -9   7      627.65      648.52     20.88 o 
  -4  -9   7       32.71       32.38      4.22 o 
  -3  -9   7        0.10       -0.35      1.13 o 
  -2  -9   7       43.96       39.02      6.96 o 
  -1  -9   7       25.68       24.45      1.92 o 
   0  -9   7       72.26       78.58      2.72 o 
   1  -9   7      580.32      604.77     13.31 o 
   2  -9   7      840.29      835.76     18.37 o 
   3  -9   7      482.11      511.73     11.98 o 
   4  -9   7       66.89       69.58      2.98 o 
   5  -9   7      791.21      810.12     25.52 o 
   6  -9   7      220.37      216.59     10.96 o 
   7  -9   7       77.87       97.33      5.05 o 
   8  -9   7      322.39      324.36     11.71 o 
  -7  -8   7       42.98       26.72      5.28 o 
  -6  -8   7       70.97       81.72      7.63 o 
  -5  -8   7       26.47       22.00      3.18 o 
  -4  -8   7       50.86       52.96      3.41 o 
  -3  -8   7      125.25      113.76      4.49 o 
  -2  -8   7       78.53       75.11      3.68 o 
  -1  -8   7      157.57      172.52      4.84 o 
   0  -8   7      327.35      310.82      8.49 o 
   1  -8   7      193.16      188.81      4.69 o 
   2  -8   7      187.63      174.43      4.16 o 
   3  -8   7     2402.29     2357.66     42.39 o 
   4  -8   7      131.34      119.08      4.85 o 
   5  -8   7       43.06       41.96      2.88 o 
   6  -8   7        6.98       10.39      3.12 o 
   7  -8   7      300.45      284.03      8.85 o 
   8  -8   7       59.64       56.41      3.07 o 
  -8  -7   7       69.55       55.83      7.49 o 
  -7  -7   7        0.11        0.37      2.16 o 
  -6  -7   7       86.30       93.29      8.13 o 
  -5  -7   7      418.91      412.66     13.64 o 
  -4  -7   7      551.20      498.74     14.49 o 
  -3  -7   7      254.88      251.67      7.70 o 
  -2  -7   7      465.90      252.46     16.74 o 
  -1  -7   7      115.16      110.38      3.45 o 
   0  -7   7       21.21       21.41      1.48 o 
   1  -7   7      751.80      717.06     16.53 o 
   2  -7   7     1971.61     2009.14     33.88 o 
   3  -7   7      349.53      337.19      8.02 o 
   4  -7   7       16.88        8.94      1.41 o 
   5  -7   7       17.63       15.46      1.72 o 
   6  -7   7       81.65       82.23      3.78 o 
   7  -7   7      244.28      236.81      7.66 o 
   8  -7   7      219.17      212.38      6.96 o 
  -8  -6   7       24.30        8.84      3.06 o 
  -7  -6   7      116.70      117.04      9.07 o 
  -6  -6   7      809.35      792.08     37.33 o 
  -5  -6   7     1340.53     1298.11     38.76 o 
  -4  -6   7     1416.29     1401.37     34.73 o 
  -3  -6   7      247.20      215.38      6.36 o 
  -2  -6   7      179.12      191.94      6.20 o 
  -1  -6   7      662.79      679.47     12.75 o 
   0  -6   7      175.78      182.80      4.60 o 
   1  -6   7       26.43       33.27      1.54 o 
   2  -6   7      590.00      630.02     10.43 o 
   3  -6   7       79.63       70.65      2.67 o 
   4  -6   7      265.83      266.53      7.73 o 
   5  -6   7      231.90      236.33      7.17 o 
   6  -6   7       75.97       74.73      3.49 o 
   7  -6   7      156.84      153.52      6.45 o 
   8  -6   7       72.08       72.73      3.41 o 
 -10  -5   7       72.30      103.66      9.24 o 
  -9  -5   7       11.56       16.29      4.34 o 
  -8  -5   7      116.22      117.63      9.44 o 
  -7  -5   7      640.81      597.97     29.44 o 
  -5  -5   7        3.96        8.37      1.88 o 
  -4  -5   7       44.61       41.82      3.36 o 
  -3  -5   7      842.52      803.73     20.45 o 
  -2  -5   7      876.51      849.49     20.95 o 
  -1  -5   7       23.14       31.32      1.58 o 
   0  -5   7      174.94      153.50      3.80 o 
   1  -5   7       47.38       36.08      1.47 o 
   2  -5   7     2219.96     2187.99     35.53 o 
   3  -5   7     1159.90     1203.23     24.76 o 
   4  -5   7     1528.94     1473.06     34.83 o 
   5  -5   7      216.39      229.29      7.02 o 
   6  -5   7       32.73       39.46      2.79 o 
   7  -5   7       28.01       24.06      2.76 o 
   8  -5   7       62.06       58.83      2.97 o 
 -10  -4   7      290.60      333.44     19.82 o 
  -9  -4   7       18.00       21.74      4.69 o 
  -8  -4   7       33.01       24.74      4.52 o 
  -7  -4   7      750.68      809.05     26.43 o 
  -6  -4   7     1293.59     1144.65     51.25 o 
  -5  -4   7      186.44      210.24     19.83 o 
  -4  -4   7     2036.57     1979.69     54.50 o 
  -3  -4   7     3820.30     3829.00     87.16 o 
  -2  -4   7        2.74        0.93      0.89 o 
  -1  -4   7      142.30      158.11      4.53 o 
   0  -4   7       46.60       27.38      1.34 o 
   1  -4   7      146.30      163.92      4.31 o 
   2  -4   7      896.63      941.63     16.29 o 
   3  -4   7      413.67      385.02      8.61 o 
   4  -4   7       91.35      111.57      5.08 o 
   5  -4   7       48.36       52.44      2.93 o 
   6  -4   7       74.07       74.82      3.49 o 
   7  -4   7      338.36      336.34     10.09 o 
   8  -4   7       21.31       17.36      4.07 o 
 -11  -3   7       36.03       29.20      5.72 o 
 -10  -3   7      200.13      190.75     13.19 o 
  -9  -3   7     1018.12     1037.54     48.19 o 
  -8  -3   7       23.81        7.95      2.69 o 
  -7  -3   7        0.00        0.62      1.28 o 
  -6  -3   7      405.15      391.45     47.98 o 
  -5  -3   7        0.10        0.98      0.78 o 
  -4  -3   7      932.17     1010.63     23.23 o 
  -3  -3   7       15.01       22.56      2.03 o 
  -2  -3   7      329.29      312.23      9.13 o 
  -1  -3   7       45.94       39.66      1.75 o 
   0  -3   7      950.36      920.70     15.20 o 
   1  -3   7       39.40       35.17      1.59 o 
   2  -3   7       27.35       32.21      1.66 o 
   3  -3   7      178.90      163.36      4.62 o 
   4  -3   7      165.90       98.55     10.33 o 
   5  -3   7      515.71      492.97     13.05 o 
   6  -3   7       30.21       34.70      2.70 o 
   7  -3   7      367.00      354.27     10.64 o 
   8  -3   7      213.75      204.31      6.68 o 
 -12  -2   7        0.05        0.04      2.40 o 
 -11  -2   7      186.64      225.34     15.16 o 
 -10  -2   7      142.09      152.79     11.26 o 
  -9  -2   7       36.58       41.42      5.78 o 
  -8  -2   7        9.32        7.46      1.81 o 
  -7  -2   7        0.29        1.77      1.26 o 
  -6  -2   7       17.33       22.23      3.46 o 
  -5  -2   7      296.47      306.46     10.28 o 
  -4  -2   7     2533.41     2441.13     46.36 o 
  -3  -2   7     1231.65     1205.46     24.58 o 
  -2  -2   7        5.00        6.12      1.44 o 
  -1  -2   7      187.73      173.57      3.49 o 
   0  -2   7       40.43       24.57      1.23 o 
   1  -2   7      576.75      571.32     10.02 o 
   2  -2   7        8.00       11.90      0.91 o 
   3  -2   7        4.64        0.45      0.65 o 
   4  -2   7        2.21        2.04      0.63 o 
   5  -2   7        0.50        0.94      0.83 o 
   6  -2   7        5.31        2.16      1.04 o 
   7  -2   7      571.98      595.38     16.43 o 
 -12  -1   7      393.55      473.89     25.95 o 
 -11  -1   7        0.12        1.56      2.33 o 
 -10  -1   7      267.95      299.65     17.30 o 
  -9  -1   7        3.80        2.07      1.40 o 
  -8  -1   7        4.11        8.40      1.80 o 
  -7  -1   7      420.12      401.41     14.21 o 
  -6  -1   7        0.25        1.00      0.78 o 
  -5  -1   7      374.75      352.37     12.39 o 
  -4  -1   7       26.27       29.72      1.86 o 
  -3  -1   7       77.62       64.45      2.61 o 
  -2  -1   7     2964.10     3016.58     57.68 o 
  -1  -1   7     1423.25     1470.62     23.61 o 
   0  -1   7      344.19      345.82      6.17 o 
   1  -1   7       48.81       60.12      1.90 o 
   2  -1   7      126.69      113.41      3.85 o 
   3  -1   7        5.61        4.75      0.87 o 
   4  -1   7       40.34       35.18      3.72 o 
   5  -1   7       90.94       87.45      4.00 o 
   6  -1   7      137.83      154.68      5.85 o 
   7  -1   7        2.52        3.65      1.22 o 
 -12   0   7        1.04        1.68      2.42 o 
 -11   0   7      162.47      194.84     12.95 o 
 -10   0   7     3001.07     3000.01     91.48 o 
  -9   0   7      745.03      722.41     24.14 o 
  -8   0   7       11.98       23.70      1.68 o 
  -7   0   7      145.73      175.24      4.36 o 
  -6   0   7      401.44      408.83     11.60 o 
  -5   0   7      268.24      291.72     10.41 o 
  -4   0   7      243.43      226.56      4.27 o 
  -3   0   7     1223.99     1250.08     23.26 o 
  -2   0   7     2058.95     2055.04     34.46 o 
  -1   0   7       29.39       37.61      1.39 o 
   0   0   7      578.55      556.15     11.09 o 
   1   0   7       28.64       25.24      1.47 o 
   2   0   7     1209.89     1207.20     20.53 o 
   3   0   7      194.22      184.02      7.92 o 
   4   0   7      100.58       95.64      4.19 o 
   5   0   7      168.64      181.54      6.45 o 
   6   0   7      908.68      928.04     24.33 o 
   7   0   7      754.48      755.37     20.38 o 
 -13   1   7       81.58       87.40      9.84 o 
 -12   1   7        9.05        5.17      3.19 o 
 -11   1   7        0.71       -0.81      1.37 o 
 -10   1   7      166.70      145.20      7.07 o 
  -9   1   7      315.49      336.67      8.44 o 
  -8   1   7      127.33      116.70      3.42 o 
  -7   1   7       16.74       11.64      1.06 o 
  -6   1   7       23.17       24.99      1.29 o 
  -5   1   7      892.03      855.62     14.24 o 
  -4   1   7      360.91      394.77      9.98 o 
  -3   1   7     2605.85     2501.96     45.65 o 
  -2   1   7     1025.86     1058.21     16.85 o 
  -1   1   7      751.74      756.71     11.38 o 
   0   1   7       13.52       18.95      1.17 o 
   1   1   7     1423.75     1488.56     25.66 o 
   2   1   7        1.26        4.16      1.98 o 
   3   1   7        8.37        4.42      1.13 o 
   4   1   7       53.84       51.73      3.27 o 
   5   1   7       44.39       39.94      4.56 o 
   6   1   7       30.39       34.20      2.87 o 
 -13   2   7        0.76        1.10      2.60 o 
 -12   2   7      222.10      233.52     10.26 o 
 -11   2   7      171.91      186.77      6.78 o 
 -10   2   7     1353.06     1362.12     29.44 o 
  -9   2   7      161.92      141.58      4.47 o 
  -8   2   7      774.21      753.02     15.11 o 
  -7   2   7      440.77      403.49      7.81 o 
  -6   2   7       80.86      113.54      2.86 o 
  -5   2   7      395.81      372.14      7.53 o 
  -4   2   7       19.88       11.25      0.83 o 
  -3   2   7      344.10      320.47      5.96 o 
  -2   2   7      125.64      122.56      2.59 o 
  -1   2   7        0.07        2.20      0.91 o 
   1   2   7       70.83       79.74      3.60 o 
   2   2   7      998.17     1000.52     21.89 o 
   3   2   7      485.34      463.56     15.71 o 
   4   2   7      152.67      151.47      5.83 o 
   5   2   7        3.53        1.86      1.44 o 
 -13   3   7      443.49      516.20     26.77 o 
 -12   3   7       90.89       89.17      4.50 o 
 -11   3   7       40.00       40.69      3.36 o 
 -10   3   7      138.91      139.28      4.60 o 
  -9   3   7      621.66      626.44     13.00 o 
  -8   3   7        1.51        2.52      0.62 o 
  -7   3   7      305.30      300.52      6.13 o 
  -6   3   7        1.30        1.14      0.34 o 
  -5   3   7      675.70      670.01      9.95 o 
  -4   3   7      422.65      453.35      8.29 o 
  -3   3   7      124.17      122.36      2.51 o 
  -2   3   7      179.41      180.65      3.34 o 
  -1   3   7     1551.42     1483.55     23.30 o 
   0   3   7      142.99      143.33      3.55 o 
   1   3   7     1533.02     1479.69     31.38 o 
   2   3   7      355.98      358.99      9.43 o 
   3   3   7      207.92      219.28      7.47 o 
   4   3   7      148.87      152.77      5.99 o 
   5   3   7       98.67       91.96      5.49 o 
 -13   4   7      137.96      128.29      5.77 o 
 -12   4   7      170.46      165.58      6.92 o 
 -11   4   7        4.06        3.79      1.07 o 
 -10   4   7        9.40        8.65      1.40 o 
  -9   4   7      194.34      207.29      4.38 o 
  -8   4   7      252.83      227.39      4.58 o 
  -7   4   7        0.18        0.97      0.42 o 
  -6   4   7      303.95      309.41      5.42 o 
  -5   4   7       25.12       21.18      1.12 o 
  -4   4   7      191.72      178.88      4.33 o 
  -3   4   7      656.18      636.87     11.03 o 
  -2   4   7      347.65      338.49      6.29 o 
  -1   4   7     1447.48     1453.20     21.92 o 
   0   4   7      934.43      935.28     16.12 o 
   1   4   7      315.32      310.21      8.12 o 
   2   4   7       47.22       50.23      3.00 o 
   3   4   7       14.26       16.25      2.09 o 
   4   4   7      232.96      227.78      7.98 o 
 -13   5   7      525.36      549.12     15.55 o 
 -12   5   7      156.70      171.67      5.65 o 
 -11   5   7      116.38      120.56      4.41 o 
 -10   5   7      154.13      166.20      4.05 o 
  -9   5   7     1206.31     1183.20     22.55 o 
  -8   5   7     1686.42     1616.54     27.24 o 
  -7   5   7       84.47       89.11      2.40 o 
  -6   5   7      129.91      130.12      5.11 o 
  -5   5   7      274.33      283.14      5.69 o 
  -4   5   7       42.70       40.12      1.54 o 
  -3   5   7       23.59       24.73      1.25 o 
  -2   5   7      117.87      119.29      2.94 o 
  -1   5   7     1217.17     1221.94     20.04 o 
   0   5   7        4.68        6.51      1.58 o 
   1   5   7      369.79      375.53      9.64 o 
   2   5   7     1091.10     1165.90     25.73 o 
   3   5   7       85.37       96.60      6.00 o 
 -13   6   7      138.60      140.78      5.16 o 
 -12   6   7       79.07       83.09      4.09 o 
 -11   6   7      404.52      401.03      8.91 o 
 -10   6   7       54.43       49.17      2.40 o 
  -9   6   7      236.85      219.51      4.80 o 
  -8   6   7      367.20      329.05      6.65 o 
  -7   6   7      578.60      572.89     11.43 o 
  -6   6   7      475.85      446.48      8.39 o 
  -5   6   7      321.95      308.90      6.03 o 
  -4   6   7      151.64      145.51      3.56 o 
  -3   6   7        3.21        0.51      0.57 o 
  -2   6   7     1153.41     1105.35     18.31 o 
  -1   6   7      251.05      249.09      5.74 o 
   0   6   7      441.50      416.64     10.46 o 
   1   6   7       10.96       11.46      2.21 o 
   2   6   7      149.90      166.63      6.46 o 
 -13   7   7        8.82       16.79      2.07 o 
 -12   7   7      313.82      309.94      7.38 o 
 -11   7   7        7.92        6.31      1.12 o 
 -10   7   7       81.61       77.93      3.03 o 
  -9   7   7       30.59       33.80      1.69 o 
  -8   7   7      389.25      376.73      7.58 o 
  -7   7   7       52.60       64.65      6.66 o 
  -6   7   7      687.40      665.70     12.14 o 
  -5   7   7     1703.07     1683.52     31.87 o 
  -4   7   7      316.46      327.63      7.60 o 
  -3   7   7       78.88       92.46      2.89 o 
  -2   7   7       26.35       31.22      1.88 o 
  -1   7   7      215.68      202.00      6.06 o 
   0   7   7        0.79        2.57      1.06 o 
   1   7   7       20.93       18.63      1.99 o 
 -13   8   7      391.45      395.60     11.98 o 
 -12   8   7        5.60        5.31      1.69 o 
 -11   8   7      624.98      600.30     11.40 o 
 -10   8   7      140.32      143.11      3.79 o 
  -9   8   7      103.97       91.88      2.87 o 
  -8   8   7        0.58        1.89      0.91 o 
  -7   8   7       70.17       84.21      4.16 o 
  -6   8   7       36.98       38.68      2.02 o 
  -5   8   7       28.59       32.48      1.96 o 
  -4   8   7       49.35       54.20      2.64 o 
  -3   8   7      220.67      189.08      5.92 o 
  -2   8   7       65.43       75.10      3.65 o 
  -1   8   7        0.78        1.34      1.08 o 
   0   8   7       98.93      112.53      6.29 o 
 -13   9   7       32.49       39.93      2.55 o 
 -12   9   7      177.38      181.92      4.59 o 
 -11   9   7        7.91        7.13      1.07 o 
 -10   9   7       96.47       99.60      3.12 o 
  -9   9   7      283.44      275.97     10.20 o 
  -8   9   7       99.72      110.33      4.32 o 
  -7   9   7       68.40       59.82      3.23 o 
  -6   9   7      201.77      192.66      5.20 o 
  -5   9   7      358.81      366.86      8.55 o 
  -4   9   7      158.33      127.46      5.59 o 
  -3   9   7        5.59        4.31      1.51 o 
  -2   9   7        0.26        1.36      1.23 o 
  -1   9   7      201.88      209.66      8.72 o 
 -12  10   7       89.81      103.13      6.76 o 
 -11  10   7       52.90       50.50      3.83 o 
 -10  10   7        8.42       15.36      3.95 o 
  -9  10   7      131.75      115.89      4.63 o 
  -8  10   7      544.44      573.75     14.13 o 
  -7  10   7      327.23      350.39      8.17 o 
  -6  10   7       73.90       71.95      3.54 o 
  -5  10   7        6.91        8.71      1.53 o 
  -4  10   7      302.05      318.79     13.14 o 
  -3  10   7       95.83      110.20      5.99 o 
  -2  10   7        0.31       -0.12      1.32 o 
 -11  11   7       31.28       28.32      3.46 o 
 -10  11   7       46.95       39.79      3.63 o 
  -9  11   7        0.06        1.22      1.19 o 
  -8  11   7      128.63      160.57     11.50 o 
  -7  11   7        9.90       11.60      1.60 o 
  -6  11   7      177.02      180.80      5.98 o 
  -5  11   7       43.75       45.03      3.54 o 
  -4  11   7        0.04        4.45      3.07 o 
  -8  12   7        7.54        7.11      1.21 o 
   0 -13   8      258.51      259.48     12.02 o 
   1 -13   8       56.12       45.58      4.43 o 
   2 -13   8        1.16        1.09      1.64 o 
   3 -13   8       18.55       12.40      2.53 o 
   4 -13   8       85.31       89.41      7.47 o 
  -2 -12   8       89.03       79.25      7.15 o 
  -1 -12   8        0.48        1.74      2.03 o 
   0 -12   8        9.21        7.22      2.10 o 
   1 -12   8      259.18      284.68     11.37 o 
   2 -12   8        2.19        2.62      1.70 o 
   3 -12   8      417.93      428.35     15.38 o 
   4 -12   8       22.20       36.19      5.35 o 
   6 -12   8       10.53       15.99      4.22 o 
  -4 -11   8      297.87      317.91     10.07 o 
  -3 -11   8       85.72      100.27      4.61 o 
  -2 -11   8      761.88      789.25     26.47 o 
  -1 -11   8       56.07       59.78      4.61 o 
   0 -11   8        0.24        0.26      2.58 o 
   1 -11   8       17.68       17.50      2.67 o 
   2 -11   8      113.36      109.14      7.41 o 
   3 -11   8       94.25      103.34      6.66 o 
   4 -11   8       18.14       14.66      2.42 o 
   5 -11   8       63.89       67.43      7.46 o 
   6 -11   8        4.63        3.91      1.93 o 
   7 -11   8       51.78       42.01      3.92 o 
  -5 -10   8      229.65      249.92      8.22 o 
  -4 -10   8       41.24       44.08      3.00 o 
  -3 -10   8      167.02      150.35      5.72 o 
  -2 -10   8      329.91      341.53     13.04 o 
  -1 -10   8      974.83      967.96     21.47 o 
   0 -10   8       48.11       43.42      2.64 o 
   1 -10   8       23.47       23.24      2.47 o 
   2 -10   8       24.17       25.74      2.37 o 
   3 -10   8      179.76      191.85      8.21 o 
   4 -10   8        0.67        2.13      1.15 o 
   5 -10   8       49.06       48.46      6.36 o 
   6 -10   8       73.65       66.47      6.87 o 
   7 -10   8      644.15      686.17     22.57 o 
  -6  -9   8      125.41      134.31     10.41 o 
  -5  -9   8      238.73      275.79      8.73 o 
  -4  -9   8      370.55      338.29     10.23 o 
  -3  -9   8       91.32       96.80      4.38 o 
  -2  -9   8     1173.22     1158.87     36.84 o 
  -1  -9   8       71.28       73.89      3.25 o 
   0  -9   8       50.30       51.02      2.65 o 
   1  -9   8       36.18       39.91      2.39 o 
   2  -9   8      212.27      199.43      6.65 o 
   3  -9   8       89.65       92.11      3.11 o 
   4  -9   8      157.88      156.37      5.68 o 
   5  -9   8      626.31      592.33     34.57 o 
   6  -9   8      280.13      302.36     11.54 o 
   7  -9   8       35.74       33.70      4.96 o 
  -7  -8   8      569.68      595.46     30.53 o 
  -6  -8   8      102.71      121.69      9.76 o 
  -5  -8   8        6.55        6.58      1.60 o 
  -4  -8   8      844.61      811.24     21.27 o 
  -3  -8   8     1467.22     1399.05     35.03 o 
  -2  -8   8       15.02       12.65      2.04 o 
  -1  -8   8      479.86      460.03      9.13 o 
   0  -8   8      916.92      947.59     20.62 o 
   1  -8   8      164.35      153.58      4.49 o 
   2  -8   8        4.53        3.32      0.95 o 
   3  -8   8      127.97      127.47      3.75 o 
   4  -8   8        0.74        0.13      1.02 o 
   5  -8   8        0.81        2.05      1.77 o 
   6  -8   8       33.48       29.46      3.11 o 
   7  -8   8      429.57      440.66     12.78 o 
   8  -8   8        7.89        9.82      2.29 o 
  -8  -7   8       49.56       37.30      6.30 o 
  -7  -7   8       21.04       24.94      4.98 o 
  -6  -7   8      241.57      276.11     16.17 o 
  -5  -7   8       57.97       59.20      3.52 o 
  -4  -7   8       72.14       67.62      3.21 o 
  -3  -7   8      173.22      180.84      6.08 o 
  -2  -7   8       49.70       58.99      6.37 o 
  -1  -7   8        1.37        4.34      0.76 o 
   0  -7   8      165.77      164.24      4.33 o 
   1  -7   8      248.05      250.82      5.67 o 
   2  -7   8        5.97        7.35      0.94 o 
   3  -7   8       15.50       16.84      1.84 o 
   4  -7   8      144.18      158.36      5.72 o 
   5  -7   8     1002.66     1021.46     26.04 o 
   6  -7   8       93.79       95.23      4.31 o 
   7  -7   8        6.86        8.09      1.88 o 
   8  -7   8        3.60        8.14      1.44 o 
  -9  -6   8       48.44       44.33      6.74 o 
  -8  -6   8       58.98       61.91      7.86 o 
  -7  -6   8       77.35       31.65      5.09 o 
  -6  -6   8      199.91      185.05     11.86 o 
  -5  -6   8      589.49      625.60     16.52 o 
  -4  -6   8        0.05        1.94      1.06 o 
  -3  -6   8      310.62      269.07      8.09 o 
  -2  -6   8      165.94       92.56      7.62 o 
  -1  -6   8      958.45      917.59     19.08 o 
   0  -6   8     1198.40     1141.94     22.84 o 
   1  -6   8      116.75      121.56      2.98 o 
   2  -6   8      362.45      390.29      7.82 o 
   3  -6   8      326.22      297.91      7.71 o 
   4  -6   8     1932.62     1886.19     45.83 o 
   5  -6   8       92.17       73.59      3.78 o 
   6  -6   8       10.47       14.69      2.33 o 
   7  -6   8        2.00        0.92      1.04 o 
   8  -6   8       95.91       93.73      4.19 o 
 -10  -5   8       19.81       31.54      5.63 o 
  -9  -5   8      145.45      147.81     11.41 o 
  -8  -5   8       73.76       60.85      7.47 o 
  -7  -5   8      199.80      191.15     12.22 o 
  -6  -5   8       71.49       70.97     14.99 o 
  -5  -5   8     2450.48     2411.49     70.58 o 
  -4  -5   8      338.03      292.34      8.51 o 
  -3  -5   8       45.86       46.30      2.47 o 
  -2  -5   8      677.72      607.84     13.61 o 
  -1  -5   8      282.99      292.44      6.89 o 
   0  -5   8      266.39      243.04      5.26 o 
   1  -5   8      193.48      183.93      3.89 o 
   2  -5   8      436.31      461.58      9.33 o 
   3  -5   8       75.30       86.54      3.12 o 
   4  -5   8      213.23      195.88      6.64 o 
   5  -5   8        5.00        4.38      1.32 o 
   6  -5   8       33.85       30.10      2.62 o 
   7  -5   8       15.44       15.81      2.07 o 
 -10  -4   8      210.48      226.61     14.97 o 
  -9  -4   8      185.89      180.95     12.48 o 
  -8  -4   8      201.90      214.90     13.61 o 
  -7  -4   8      422.73      416.62     15.04 o 
  -6  -4   8      872.62      826.13     27.26 o 
  -5  -4   8       51.14       52.89      5.72 o 
  -4  -4   8       15.54       13.62      2.53 o 
  -3  -4   8      520.32      548.94     17.59 o 
  -1  -4   8       27.74       35.20      1.52 o 
   0  -4   8      493.79      495.64      8.74 o 
   1  -4   8     2142.95     2180.40     36.90 o 
   2  -4   8       10.59        7.08      1.58 o 
   3  -4   8      557.09      522.98     11.76 o 
   4  -4   8      169.28      168.25      6.00 o 
   5  -4   8        9.26        3.43      1.47 o 
   6  -4   8      439.67      407.94     11.99 o 
   7  -4   8      827.22      818.18     21.75 o 
 -11  -3   8       10.95       11.94      3.98 o 
 -10  -3   8        2.01        1.92      2.61 o 
  -9  -3   8       94.08       80.73      7.59 o 
  -8  -3   8       69.71       57.34      4.17 o 
  -7  -3   8      121.34      110.66      6.03 o 
  -6  -3   8      143.70      151.88      6.31 o 
  -5  -3   8     1378.47     1385.02     46.44 o 
  -4  -3   8      148.07      137.09      4.33 o 
  -3  -3   8       34.28       36.93      2.85 o 
  -2  -3   8     2974.24     2842.66     72.81 o 
  -1  -3   8      711.29      684.98     11.61 o 
   0  -3   8        8.99        3.15      0.85 o 
   1  -3   8       33.01       28.90      1.50 o 
   2  -3   8      411.93      423.03      9.47 o 
   3  -3   8       23.27       18.48      1.59 o 
   4  -3   8      320.26      308.09      9.40 o 
   5  -3   8      179.96      180.53      6.43 o 
   6  -3   8       81.18       82.97      4.11 o 
   7  -3   8        0.01       -1.71      0.91 o 
 -12  -2   8      145.67      134.32     11.05 o 
 -11  -2   8      260.93      307.15     18.55 o 
 -10  -2   8      261.29      285.64     16.98 o 
  -9  -2   8      113.77       98.13      5.55 o 
  -8  -2   8        1.25        1.36      1.55 o 
  -7  -2   8      841.58      795.29     26.07 o 
  -6  -2   8      465.73      446.80     21.96 o 
  -5  -2   8      238.52      252.37      8.83 o 
  -4  -2   8      350.56      367.51      9.51 o 
  -3  -2   8       33.20       28.21      1.74 o 
  -2  -2   8     1091.91     1122.36     18.86 o 
  -1  -2   8      534.27      544.50     10.27 o 
   0  -2   8       94.67       88.45      2.36 o 
   1  -2   8       31.87       35.09      1.80 o 
   2  -2   8       20.06       21.04      1.51 o 
   3  -2   8      207.93      177.80      5.31 o 
   4  -2   8       85.29       72.86      7.34 o 
   5  -2   8        0.99        3.35      1.32 o 
   6  -2   8       36.78       45.73      3.35 o 
   7  -2   8      145.19      154.43      5.99 o 
 -12  -1   8      144.11      162.90     12.40 o 
 -11  -1   8      372.29      352.42     20.18 o 
 -10  -1   8      278.50      256.63     10.67 o 
  -9  -1   8       31.63       36.69      4.86 o 
  -8  -1   8       10.68       11.76      1.81 o 
  -7  -1   8      109.03      114.38      5.46 o 
  -6  -1   8      126.38      115.77      5.57 o 
  -5  -1   8       97.09      101.45      4.48 o 
  -4  -1   8      582.05      607.37     16.71 o 
  -3  -1   8       10.65        9.12      0.92 o 
  -2  -1   8      256.17      260.34      5.77 o 
  -1  -1   8      269.53      257.70      5.08 o 
   0  -1   8        9.26       15.39      1.06 o 
   1  -1   8      698.29      716.84     12.35 o 
   2  -1   8      365.47      389.03      9.28 o 
   3  -1   8       30.60       28.21      2.53 o 
   4  -1   8       90.48       89.72      5.27 o 
   5  -1   8      387.92      389.90     11.67 o 
   6  -1   8      288.45      294.87      9.55 o 
 -12   0   8       48.60       56.70      7.61 o 
 -11   0   8        8.66        6.97      3.17 o 
 -10   0   8       91.28       79.04      5.27 o 
  -9   0   8        0.26        2.42      1.86 o 
  -8   0   8      193.55      197.68      6.92 o 
  -7   0   8     2096.88     2145.69     40.15 o 
  -6   0   8      368.97      347.58     10.24 o 
  -5   0   8      245.77      260.07      6.12 o 
  -4   0   8      140.14      143.60      3.73 o 
  -3   0   8      881.52      819.10     15.09 o 
  -2   0   8     1811.11     1777.90     26.35 o 
  -1   0   8      101.67       85.20      2.34 o 
   0   0   8     1803.20     1756.74     27.44 o 
   1   0   8      220.74      244.61      5.23 o 
   2   0   8       12.36        8.93      1.52 o 
   3   0   8      375.74      363.27      9.29 o 
   4   0   8       40.78       37.52      3.96 o 
   5   0   8       40.57       47.65      3.20 o 
   6   0   8       10.99        9.42      1.90 o 
 -13   1   8       85.58       87.80      9.85 o 
 -12   1   8      415.17      429.33     23.32 o 
 -11   1   8        0.05        2.15      1.56 o 
 -10   1   8      116.95      104.41      5.81 o 
  -9   1   8      130.86      137.58      3.98 o 
  -8   1   8      752.03      716.95     14.48 o 
  -7   1   8       14.08       14.88      1.24 o 
  -6   1   8      925.71      919.57     17.34 o 
  -5   1   8      129.52      112.97      2.95 o 
  -4   1   8      303.74      308.48      6.53 o 
  -3   1   8       20.17       22.72      1.23 o 
  -2   1   8       82.27      102.79      2.28 o 
  -1   1   8      164.39      153.39      3.35 o 
   0   1   8      727.55      727.52     11.82 o 
   1   1   8       18.98       22.17      1.62 o 
   2   1   8       19.42       18.07      1.74 o 
   3   1   8      598.87      588.95     16.23 o 
   4   1   8        3.92        4.16      1.30 o 
   5   1   8        7.57        6.42      2.55 o 
 -13   2   8       31.16       30.37      5.73 o 
 -12   2   8      161.16      172.17      8.44 o 
 -11   2   8       48.90       51.38      4.65 o 
 -10   2   8       13.96       15.24      1.49 o 
  -9   2   8      880.25      817.87     16.49 o 
  -8   2   8      251.41      245.72      5.90 o 
  -7   2   8        9.00        4.65      0.74 o 
  -6   2   8      952.69      957.75     17.40 o 
  -5   2   8      345.47      336.41      6.25 o 
  -4   2   8      800.56      805.04     13.97 o 
  -3   2   8      386.22      403.63      6.94 o 
  -2   2   8        2.55        4.27      0.61 o 
  -1   2   8     2247.05     2198.27     33.29 o 
   0   2   8     3244.17     3167.56     53.05 o 
   1   2   8       12.79       15.01      1.61 o 
   2   2   8      704.45      685.82     15.85 o 
   3   2   8      409.02      423.97     14.91 o 
   4   2   8      177.85      184.67      8.96 o 
   5   2   8      214.28      205.87     12.51 o 
 -13   3   8       19.53       23.35      3.49 o 
 -12   3   8       94.50       91.95      3.92 o 
 -11   3   8       16.95       13.28      1.47 o 
 -10   3   8       32.66       41.53      2.34 o 
  -9   3   8       22.71       19.70      1.65 o 
  -8   3   8      800.92      756.67     13.88 o 
  -7   3   8      128.47      117.39      2.55 o 
  -6   3   8      745.92      697.11     12.24 o 
  -5   3   8     1005.26     1010.29     18.70 o 
  -4   3   8        6.26        8.30      1.30 o 
  -3   3   8       13.60       13.80      1.59 o 
  -2   3   8      293.00      295.67      5.18 o 
  -1   3   8      301.98      325.67      6.29 o 
   0   3   8       29.74       29.43      1.80 o 
   1   3   8       44.15       44.10      2.71 o 
   2   3   8      280.98      277.32      7.70 o 
   3   3   8        9.36        6.76      1.57 o 
   4   3   8       11.74        5.90      3.01 o 
 -13   4   8       15.73       22.99      2.10 o 
 -12   4   8       53.37       51.21      3.62 o 
 -11   4   8      491.39      488.97     10.88 o 
 -10   4   8      715.91      684.91     12.80 o 
  -9   4   8      586.14      572.28     10.00 o 
  -8   4   8      306.99      293.80      5.16 o 
  -7   4   8     1732.45     1667.92     25.70 o 
  -6   4   8        2.19        2.25      0.58 o 
  -5   4   8      332.38      308.61      6.22 o 
  -4   4   8       53.38       51.47      1.78 o 
  -3   4   8       94.16       96.89      2.67 o 
  -2   4   8       58.58       60.73      2.48 o 
  -1   4   8      283.92      282.76      5.71 o 
   0   4   8      515.01      516.85     11.13 o 
   1   4   8        0.26        0.90      0.95 o 
   2   4   8       29.66       24.58      2.28 o 
   3   4   8      443.99      462.30     13.76 o 
 -13   5   8      638.83      644.42     15.42 o 
 -12   5   8        0.66        1.76      1.07 o 
 -11   5   8      401.53      383.91      9.86 o 
 -10   5   8      182.99      191.40      5.03 o 
  -9   5   8        7.67        7.43      0.72 o 
  -8   5   8      168.58      163.67      3.47 o 
  -7   5   8      514.39      478.37      9.08 o 
  -6   5   8      592.53      579.61      9.05 o 
  -5   5   8      897.58      798.38     14.44 o 
  -4   5   8       50.21       49.24      2.45 o 
  -3   5   8     1530.90     1487.88     25.54 o 
  -2   5   8       38.01       38.90      2.13 o 
  -1   5   8       40.71       35.66      1.84 o 
   0   5   8       47.82       50.57      3.00 o 
   1   5   8      610.72      592.68     14.25 o 
   2   5   8      309.66      319.93      8.92 o 
 -13   6   8       16.45       15.23      3.41 o 
 -12   6   8      379.94      369.05      9.87 o 
 -11   6   8        8.45        4.82      1.12 o 
 -10   6   8      694.17      704.33     12.85 o 
  -9   6   8        1.23        0.21      1.21 o 
  -8   6   8      393.44      396.91      7.86 o 
  -7   6   8      524.56      518.22     13.87 o 
  -6   6   8     1001.30      936.34     16.45 o 
  -5   6   8      443.40      418.29      8.28 o 
  -4   6   8     1012.26     1014.71     17.68 o 
  -3   6   8      329.65      320.29      6.68 o 
  -2   6   8       10.39       10.45      1.10 o 
  -1   6   8       19.56       25.25      2.41 o 
   0   6   8      227.15      251.21      7.27 o 
   1   6   8        4.68        5.80      1.38 o 
 -13   7   8       43.08       52.51      3.53 o 
 -12   7   8      235.25      259.09      6.58 o 
 -11   7   8      106.72      112.44      3.23 o 
 -10   7   8      111.91      113.20      3.22 o 
  -9   7   8      443.83      422.95      8.43 o 
  -8   7   8       23.36       23.35      1.97 o 
  -7   7   8      165.73      177.73      5.50 o 
  -6   7   8       24.22       20.07      1.46 o 
  -5   7   8        0.01        1.40      1.95 o 
  -4   7   8      101.55      112.44      3.30 o 
  -3   7   8      148.46      147.89      4.03 o 
  -2   7   8       35.40       31.82      2.36 o 
  -1   7   8        7.15        8.25      1.46 o 
   0   7   8       22.22       22.37      2.24 o 
 -13   8   8      441.18      434.19      9.95 o 
 -12   8   8        1.65        0.90      0.69 o 
 -11   8   8       18.31       13.77      1.28 o 
 -10   8   8        5.32        4.08      0.90 o 
  -9   8   8       28.67       28.94      2.25 o 
  -8   8   8       39.36       29.59      2.48 o 
  -7   8   8        6.83       11.30      2.09 o 
  -6   8   8      384.72      369.76     10.93 o 
  -5   8   8      152.61      159.04      4.89 o 
  -4   8   8      635.55      649.40     13.78 o 
  -3   8   8     1025.37     1012.60     23.11 o 
  -2   8   8       35.71       42.75      2.86 o 
  -1   8   8      356.61      390.40     10.33 o 
 -12   9   8      101.39      101.70      3.87 o 
 -11   9   8       60.80       64.96      2.74 o 
 -10   9   8       19.85       24.34      2.21 o 
  -9   9   8     1269.38     1235.13     31.55 o 
  -8   9   8      341.23      340.85     11.71 o 
  -7   9   8       56.60       71.97      5.16 o 
  -6   9   8      224.51      228.39      5.97 o 
  -5   9   8      155.11      170.62      5.52 o 
  -4   9   8       57.42       65.65      8.03 o 
  -3   9   8       51.60       51.30      4.40 o 
  -2   9   8      186.84      185.57      6.96 o 
 -11  10   8       73.99       79.16      5.62 o 
 -10  10   8       21.74       19.93      2.50 o 
  -9  10   8      181.90      187.97      7.47 o 
  -8  10   8       64.59       66.35      3.58 o 
  -7  10   8       62.00       75.92      3.09 o 
  -6  10   8        0.00        2.90      1.15 o 
  -5  10   8       23.24       24.75      2.27 o 
  -4  10   8      182.62      184.27     11.97 o 
 -10  11   8        2.40        1.46      1.25 o 
  -9  11   8      122.33      120.92     10.00 o 
  -8  11   8       81.86       92.83      7.58 o 
  -7  11   8       96.96      108.57      4.36 o 
  -6  11   8        5.78        4.63      1.37 o 
   1 -13   9      146.19      177.78      8.46 o 
   2 -13   9      491.45      476.75     17.20 o 
   3 -13   9      240.20      256.14     24.44 o 
  -2 -12   9        0.80        0.66      2.67 o 
  -1 -12   9       22.03       22.64      4.13 o 
   0 -12   9       67.95       55.04      4.73 o 
   1 -12   9      141.82      156.34      7.56 o 
   2 -12   9       34.14       41.42      4.12 o 
   3 -12   9      191.69      188.89      8.63 o 
   4 -12   9       18.22       17.59      2.61 o 
  -4 -11   9       63.90       76.01      4.58 o 
  -3 -11   9      435.39      452.18     16.77 o 
  -2 -11   9      173.57      181.91     12.98 o 
  -1 -11   9       39.01       46.13      3.38 o 
   0 -11   9        1.36        0.93      1.20 o 
   1 -11   9      208.32      206.31      8.90 o 
   2 -11   9        9.94        8.59      5.14 o 
   3 -11   9      245.59      230.92      9.70 o 
   4 -11   9       78.56       96.14      5.39 o 
   5 -11   9      308.57      355.26     19.47 o 
   6 -11   9      445.71      471.28     24.82 o 
  -5 -10   9      289.98      327.71     10.13 o 
  -4 -10   9        4.77        2.51      1.20 o 
  -3 -10   9       42.63       36.15      3.33 o 
  -2 -10   9      202.35      220.65      9.52 o 
  -1 -10   9      136.31      155.60      5.00 o 
   0 -10   9        6.81       10.13      2.07 o 
   1 -10   9        0.67        0.42      1.06 o 
   2 -10   9        1.51        1.88      2.38 o 
   3 -10   9        4.43        6.08      1.57 o 
   4 -10   9     1102.75     1133.65     34.96 o 
   5 -10   9      297.85      284.11     16.47 o 
   6 -10   9       48.19       40.07      3.89 o 
  -6  -9   9      120.83      119.88      7.15 o 
  -5  -9   9      529.71      535.93     14.99 o 
  -4  -9   9      265.72      262.01      8.43 o 
  -3  -9   9        2.27        2.07      2.03 o 
  -2  -9   9      548.99      542.45     15.33 o 
  -1  -9   9      185.49      176.89      6.14 o 
   0  -9   9        7.06        4.59      1.04 o 
   1  -9   9       22.59       19.73      2.12 o 
   2  -9   9       41.36       40.16      3.00 o 
   3  -9   9      357.05      377.82      8.58 o 
   4  -9   9      164.01      151.16      5.74 o 
   5  -9   9        1.63        4.69      3.22 o 
   6  -9   9        3.67        5.16      1.42 o 
   7  -9   9       33.34       38.50      3.84 o 
  -7  -8   9      269.84      265.60     11.98 o 
  -6  -8   9       42.72       27.00      3.64 o 
  -5  -8   9      548.54      522.61     14.46 o 
  -4  -8   9       90.52       94.79      4.13 o 
  -3  -8   9       94.65       97.19      5.42 o 
  -2  -8   9       56.03       64.97      3.48 o 
  -1  -8   9       34.00       29.08      2.32 o 
   0  -8   9      156.19      158.19      4.81 o 
   1  -8   9        5.76        5.55      1.05 o 
   2  -8   9      245.44      245.08      6.04 o 
   3  -8   9      294.98      313.77      8.25 o 
   4  -8   9     1255.33     1274.67     32.00 o 
   5  -8   9      274.45      275.55      8.88 o 
   6  -8   9        4.47        2.98      1.32 o 
   7  -8   9      347.49      368.92     12.43 o 
  -8  -7   9       92.61       84.27      9.38 o 
  -7  -7   9       90.25       76.86      6.29 o 
  -6  -7   9        4.27        5.07      1.98 o 
  -5  -7   9      601.79      570.24     15.46 o 
  -4  -7   9       96.21       85.89      3.78 o 
  -3  -7   9        0.47        0.78      0.88 o 
  -2  -7   9     1067.24      978.30     42.78 o 
  -1  -7   9     1213.48     1213.60     25.18 o 
   0  -7   9     1032.02     1008.63     21.86 o 
   1  -7   9      429.80      408.67      7.89 o 
   2  -7   9       16.36       14.67      2.19 o 
   3  -7   9      190.89      213.32      6.15 o 
   4  -7   9       21.44       23.31      2.39 o 
   5  -7   9      859.69      852.82     22.44 o 
   6  -7   9      127.35      144.99      5.78 o 
   7  -7   9       33.23       34.18      2.96 o 
  -9  -6   9       24.45       31.93      5.68 o 
  -8  -6   9      153.78      180.73     12.80 o 
  -6  -6   9      428.78      443.18     20.94 o 
  -5  -6   9       44.84       46.71      3.38 o 
  -4  -6   9      661.65      626.32     16.67 o 
  -3  -6   9       34.81       43.86      5.01 o 
  -2  -6   9      182.81      185.94      5.98 o 
  -1  -6   9        1.92        4.24      2.11 o 
   0  -6   9      192.75      203.48      5.01 o 
   1  -6   9        3.61        5.74      1.20 o 
   2  -6   9      277.42      271.40      7.23 o 
   3  -6   9      119.79      122.25      4.23 o 
   4  -6   9       14.07       12.19      1.79 o 
   5  -6   9        0.00        1.27      1.05 o 
   6  -6   9        6.61       10.14      1.69 o 
   7  -6   9       69.96       77.19      4.08 o 
 -10  -5   9       14.84       28.37      5.48 o 
  -9  -5   9      258.90      257.53     16.19 o 
  -8  -5   9     1048.41     1052.80     49.06 o 
  -7  -5   9       49.96       65.48      5.38 o 
  -6  -5   9      320.39      327.31     12.81 o 
  -5  -5   9      485.71      467.77     15.16 o 
  -4  -5   9       34.02       34.78      2.29 o 
  -3  -5   9      385.14      350.82      8.55 o 
  -2  -5   9     1301.65     1278.48     29.78 o 
  -1  -5   9      289.18      273.45      6.01 o 
   0  -5   9      681.51      664.98     11.73 o 
   1  -5   9       74.87       87.76      2.80 o 
   2  -5   9      786.64      838.34     18.60 o 
   3  -5   9       56.12       75.11      5.59 o 
   4  -5   9      169.43      174.58      6.31 o 
   5  -5   9       16.84       22.43      2.38 o 
   6  -5   9      424.72      427.20     12.70 o 
   7  -5   9      102.82      100.33      4.75 o 
 -10  -4   9       71.97       90.80      8.70 o 
  -9  -4   9       37.69       37.00      5.92 o 
  -8  -4   9      219.71      217.68      7.83 o 
  -7  -4   9      236.73      231.28     10.09 o 
  -6  -4   9      327.74      316.22     12.27 o 
  -5  -4   9        0.00        0.45      0.47 o 
  -4  -4   9      434.75      437.35     17.74 o 
  -3  -4   9     1486.99     1420.17     47.43 o 
  -2  -4   9      737.67      761.97     17.70 o 
  -1  -4   9       41.32       34.77      1.60 o 
   0  -4   9      793.06      748.20     13.83 o 
   1  -4   9      181.68      188.34      5.61 o 
   2  -4   9      161.40      131.12      4.32 o 
   3  -4   9      192.43      183.06      5.54 o 
   4  -4   9       19.49       18.68      3.50 o 
   5  -4   9       30.49       36.65      2.97 o 
   6  -4   9      145.95      145.41      5.88 o 
 -11  -3   9      172.75      179.83     13.24 o 
 -10  -3   9       31.33       45.74      6.93 o 
  -9  -3   9      651.40      666.07     32.85 o 
  -8  -3   9      324.88      295.56      9.71 o 
  -7  -3   9      195.18      159.32      7.59 o 
  -6  -3   9       40.06       36.41      3.63 o 
  -5  -3   9     1461.64     1356.63     31.26 o 
  -4  -3   9       92.11       82.56      4.73 o 
  -3  -3   9      942.62      892.55     18.92 o 
  -2  -3   9       47.75       57.45      2.69 o 
  -1  -3   9      180.46      189.45      4.48 o 
   0  -3   9        2.08        1.03      0.55 o 
   1  -3   9       77.75       72.91      3.30 o 
   2  -3   9       78.07       74.68      3.70 o 
   3  -3   9        8.53        8.75      1.36 o 
   4  -3   9       92.87      111.68      4.82 o 
   5  -3   9       23.99       21.26      2.23 o 
   6  -3   9      107.30      103.51      5.52 o 
 -11  -2   9        0.15       -0.43      2.40 o 
 -10  -2   9        0.06        5.13      2.76 o 
  -9  -2   9      251.08      262.20      9.00 o 
  -8  -2   9        4.02        3.50      1.27 o 
  -7  -2   9      166.19      173.52      7.70 o 
  -6  -2   9        9.66        7.55      1.77 o 
  -5  -2   9       23.08       12.77      1.83 o 
  -4  -2   9        1.16        1.35      0.75 o 
  -3  -2   9      459.23      449.04     10.10 o 
  -2  -2   9        0.14        0.84      0.51 o 
  -1  -2   9       43.15       40.27      1.72 o 
   0  -2   9      525.06      495.90      8.91 o 
   1  -2   9      684.03      710.08     13.11 o 
   2  -2   9        2.49        1.25      0.82 o 
   3  -2   9      868.53      864.40     19.43 o 
   4  -2   9       10.25       12.07      2.15 o 
   5  -2   9       74.11       69.00      4.34 o 
   6  -2   9        0.31        0.40      1.15 o 
 -12  -1   9        3.90        1.45      2.68 o 
 -11  -1   9       44.97       54.88      7.37 o 
 -10  -1   9      328.13      341.73     11.87 o 
  -9  -1   9        0.05        0.61      1.08 o 
  -8  -1   9     1308.90     1271.96     33.11 o 
  -7  -1   9     1069.13     1029.42     25.96 o 
  -6  -1   9      322.07      319.38      8.81 o 
  -5  -1   9     1392.10     1289.93     31.61 o 
  -4  -1   9       50.34       46.01      1.96 o 
  -3  -1   9      344.73      296.55      7.17 o 
  -2  -1   9      938.40      891.45     15.39 o 
  -1  -1   9      659.81      681.60     11.12 o 
   0  -1   9       45.62       31.90      1.73 o 
   1  -1   9      455.83      420.54     11.73 o 
   2  -1   9      161.82      175.21      5.36 o 
   3  -1   9        6.50        1.16      0.90 o 
   4  -1   9       27.52       22.92      2.40 o 
   5  -1   9        4.14        7.76      1.58 o 
 -12   0   9        3.57        3.35      2.88 o 
 -11   0   9       14.35       21.55      3.19 o 
 -10   0   9       65.47       69.88      4.86 o 
  -9   0   9      456.18      452.61     13.51 o 
  -8   0   9        2.72        0.27      1.01 o 
  -7   0   9      562.05      549.12     12.93 o 
  -6   0   9      117.49      126.51      3.33 o 
  -5   0   9      422.30      411.44      8.25 o 
  -4   0   9      141.19      126.43      3.32 o 
  -3   0   9      152.12      143.67      4.25 o 
  -2   0   9      508.19      499.20      8.41 o 
  -1   0   9       18.88       24.78      1.40 o 
   0   0   9       52.64       70.42      2.34 o 
   1   0   9        2.30        1.76      1.08 o 
   2   0   9       74.61       89.32      3.87 o 
   3   0   9       91.09       91.38      7.70 o 
   4   0   9      236.05      241.94     10.64 o 
   5   0   9        0.57       -0.09      0.97 o 
 -13   1   9      101.03      128.15     10.70 o 
 -12   1   9      441.16      457.81     17.34 o 
 -11   1   9       10.80        7.25      1.95 o 
 -10   1   9      135.46      126.64      5.48 o 
  -9   1   9      367.83      361.08      9.31 o 
  -8   1   9       13.79       15.41      1.58 o 
  -7   1   9      112.99      127.25      3.90 o 
  -6   1   9      148.45      154.18      3.87 o 
  -5   1   9       64.47       61.93      2.74 o 
  -4   1   9       41.85       43.96      1.98 o 
  -3   1   9     2733.39     2672.48     42.77 o 
  -2   1   9      921.78      919.72     14.61 o 
  -1   1   9       11.89       11.28      0.95 o 
   0   1   9      250.17      249.39      5.58 o 
   1   1   9      228.46      222.58      7.22 o 
   2   1   9      725.44      729.85     16.84 o 
   3   1   9      377.71      387.43     11.79 o 
   4   1   9       28.83       28.93      3.77 o 
 -13   2   9       34.33       32.74      4.21 o 
 -12   2   9      266.27      264.64      9.40 o 
 -11   2   9       97.97      109.60      5.12 o 
 -10   2   9      403.69      388.44      8.86 o 
  -9   2   9       44.78       46.57      2.42 o 
  -8   2   9       11.30       12.46      1.24 o 
  -7   2   9     1650.42     1620.47     27.62 o 
  -6   2   9      144.38      121.96      3.42 o 
  -5   2   9       17.38       22.19      1.15 o 
  -4   2   9        2.76        1.46      0.71 o 
  -3   2   9       77.00       79.15      2.44 o 
  -2   2   9       35.49       48.33      1.86 o 
  -1   2   9       41.67       42.86      1.87 o 
   0   2   9     1729.85     1768.86     30.56 o 
   1   2   9       13.82       15.68      1.71 o 
   2   2   9      215.52      214.94      6.53 o 
   3   2   9       89.49       85.68      7.16 o 
   4   2   9       12.28        7.74      3.35 o 
 -13   3   9       20.88       21.03      2.65 o 
 -12   3   9        6.24        6.74      1.77 o 
 -11   3   9       65.43       71.07      3.16 o 
 -10   3   9       52.55       63.36      2.80 o 
  -9   3   9      894.49      885.95     16.20 o 
  -8   3   9      490.53      456.55      8.80 o 
  -7   3   9       24.66       18.28      1.24 o 
  -6   3   9        4.18        4.37      0.83 o 
  -5   3   9      244.75      225.30      6.15 o 
  -4   3   9      597.03      583.67      9.70 o 
  -3   3   9        6.25        4.75      1.00 o 
  -2   3   9      174.82      181.12      3.67 o 
  -1   3   9      451.31      460.06      8.54 o 
   0   3   9      140.25      135.36      4.13 o 
   1   3   9       83.16       82.31      3.56 o 
   2   3   9      107.03      100.77      4.61 o 
   3   3   9      682.02      691.33     19.23 o 
 -13   4   9       11.72       10.44      1.75 o 
 -12   4   9       10.55        8.26      1.34 o 
 -11   4   9      670.78      682.10     12.97 o 
 -10   4   9      236.82      222.91      4.78 o 
  -9   4   9      291.01      294.01      5.29 o 
  -8   4   9      330.55      316.87      6.47 o 
  -7   4   9        8.23        7.70      0.89 o 
  -6   4   9      219.94      211.16      4.43 o 
  -5   4   9       30.88       24.17      1.86 o 
  -4   4   9     1469.17     1429.93     22.83 o 
  -3   4   9      946.53      938.45     15.21 o 
  -2   4   9      321.70      328.02      6.49 o 
  -1   4   9      273.05      280.90      6.22 o 
   0   4   9     1044.00     1110.72     22.12 o 
   1   4   9       12.05        8.27      1.50 o 
   2   4   9        0.38       -0.16      1.01 o 
 -13   5   9      144.59      161.16      5.65 o 
 -12   5   9      299.63      318.79      8.76 o 
 -11   5   9       30.89       24.84      2.35 o 
 -10   5   9        1.88        0.38      0.70 o 
  -9   5   9     1805.11     1717.92     27.15 o 
  -8   5   9      662.58      638.19     11.82 o 
  -7   5   9       77.08       68.22      2.89 o 
  -6   5   9      168.31      163.35      3.56 o 
  -5   5   9      738.93      709.95     11.94 o 
  -4   5   9        5.06        5.86      1.10 o 
  -3   5   9      222.42      222.95      5.08 o 
  -2   5   9       27.61       32.31      1.79 o 
  -1   5   9        4.83        2.87      1.72 o 
   0   5   9       31.56       37.53      3.19 o 
   1   5   9      187.87      181.83      5.99 o 
 -13   6   9       36.13       43.81      3.33 o 
 -12   6   9        8.52       10.60      1.46 o 
 -11   6   9      417.46      404.65      8.07 o 
 -10   6   9     1316.60     1271.10     22.15 o 
  -9   6   9        1.97        0.48      0.63 o 
  -8   6   9      270.90      243.89      6.92 o 
  -7   6   9      356.16      343.37      8.95 o 
  -6   6   9       23.62       27.62      1.45 o 
  -5   6   9       52.04       45.45      2.37 o 
  -4   6   9      151.14      143.75      3.88 o 
  -3   6   9        8.85        8.46      1.30 o 
  -2   6   9       79.66       77.40      3.05 o 
  -1   6   9      286.50      300.57      8.33 o 
   0   6   9        1.08        2.06      1.20 o 
 -13   7   9       53.71       49.96      3.47 o 
 -12   7   9      408.78      431.95      8.64 o 
 -11   7   9       57.05       58.12      2.81 o 
 -10   7   9      112.32      110.95      3.26 o 
  -9   7   9      127.24      126.44      3.57 o 
  -8   7   9      243.48      206.75      7.04 o 
  -7   7   9      235.77      246.71      6.19 o 
  -6   7   9      721.06      718.89     14.75 o 
  -5   7   9      766.04      703.02     14.62 o 
  -4   7   9        6.39        6.29      1.04 o 
  -3   7   9       44.95       44.60      2.97 o 
  -2   7   9      118.17      123.76      4.54 o 
  -1   7   9        1.46        1.06      1.13 o 
 -12   8   9       76.82       75.33      2.82 o 
 -11   8   9       94.78       94.36      3.08 o 
 -10   8   9      296.62      277.28      7.11 o 
  -9   8   9       89.84       93.13      4.39 o 
  -8   8   9        6.81        5.06      1.49 o 
  -7   8   9      678.35      690.00     14.23 o 
  -6   8   9       81.91       78.81      4.10 o 
  -5   8   9      131.38      144.05      6.28 o 
  -4   8   9      194.99      199.42      6.45 o 
  -3   8   9      496.90      521.25     17.93 o 
  -2   8   9        4.30        4.65      1.39 o 
 -12   9   9      441.57      458.32     10.65 o 
 -11   9   9        3.71        4.79      1.31 o 
 -10   9   9      218.13      229.03      6.95 o 
  -9   9   9      119.91      118.29      5.57 o 
  -8   9   9        7.39        7.83      1.44 o 
  -7   9   9       91.16       88.31      3.20 o 
  -6   9   9       36.28       28.30      2.61 o 
  -5   9   9        9.25        5.63      1.94 o 
  -4   9   9       29.33       40.97      6.08 o 
 -10  10   9        1.72       -0.19      2.05 o 
  -9  10   9      129.12      121.70      5.83 o 
  -8  10   9      260.51      281.63     10.05 o 
  -7  10   9      364.88      362.29      9.77 o 
  -6  10   9        3.83       11.66      4.09 o 
  -1 -12  10      117.10      142.44      9.76 o 
   0 -12  10        2.29        0.69      1.65 o 
   1 -12  10      280.25      296.16     14.02 o 
   2 -12  10       10.32        1.23      3.25 o 
   3 -12  10      238.68      281.49      9.39 o 
  -3 -11  10      112.50      118.69      5.17 o 
  -2 -11  10       13.32       15.24      2.09 o 
  -1 -11  10      443.99      500.16     17.60 o 
   0 -11  10        4.83        5.40      1.55 o 
   1 -11  10      545.76      567.33     20.31 o 
   2 -11  10      134.71      142.43      7.47 o 
   3 -11  10       10.69       12.74      2.23 o 
   4 -11  10        2.59        4.13      2.32 o 
  -5 -10  10        0.00        3.27      1.20 o 
  -4 -10  10       73.42       86.27      4.17 o 
  -3 -10  10       60.89       69.53      3.92 o 
  -2 -10  10       57.72       51.81      3.82 o 
  -1 -10  10      120.04      118.47      4.88 o 
   0 -10  10      240.46      236.87      7.95 o 
   1 -10  10      188.65      197.14      7.13 o 
   2 -10  10        2.38        3.53      1.17 o 
   3 -10  10        1.18        0.22      1.13 o 
   4 -10  10       88.04      106.24      5.98 o 
   5 -10  10       72.89       69.10      8.22 o 
  -6  -9  10       59.76       47.88      7.60 o 
  -5  -9  10      291.88      309.26     10.71 o 
  -4  -9  10        7.68        7.22      1.95 o 
  -3  -9  10      109.88      108.24      4.65 o 
  -2  -9  10       18.57       15.01      3.51 o 
  -1  -9  10       52.16       51.33      3.32 o 
   0  -9  10      150.92      147.66      4.81 o 
   1  -9  10       24.95       28.73      2.64 o 
   2  -9  10      104.02      102.22      4.43 o 
   3  -9  10      175.54      200.29      6.11 o 
   4  -9  10       22.27       20.44      2.37 o 
   5  -9  10      364.85      391.53     14.90 o 
  -7  -8  10        2.30        0.78      1.79 o 
  -6  -8  10      151.51      143.97     13.09 o 
  -5  -8  10       61.13       73.31      3.58 o 
  -4  -8  10      377.68      385.52     11.33 o 
  -3  -8  10        0.51        1.07      0.81 o 
  -2  -8  10       14.76       12.19      3.92 o 
  -1  -8  10       24.54       18.83      2.84 o 
   0  -8  10      362.60      352.46      8.98 o 
   1  -8  10      220.98      241.13      6.83 o 
   2  -8  10       41.34       38.09      2.51 o 
   3  -8  10      184.76      201.69      6.13 o 
   4  -8  10      280.01      286.46      9.27 o 
   5  -8  10      761.68      764.29     25.76 o 
   6  -8  10       27.50       22.94      2.53 o 
  -8  -7  10      109.38      111.51     10.44 o 
  -7  -7  10      146.46      152.23      8.13 o 
  -6  -7  10      244.77      224.63     10.23 o 
  -5  -7  10      367.92      350.08     10.25 o 
  -4  -7  10      924.34      929.17     24.08 o 
  -3  -7  10       25.42       24.69      2.19 o 
  -2  -7  10        5.60        3.65      1.90 o 
  -1  -7  10       45.94       42.72      2.50 o 
   0  -7  10      111.37      125.63      4.22 o 
   1  -7  10      304.30      285.21      6.82 o 
   2  -7  10      144.34      149.24      4.91 o 
   3  -7  10      298.59      288.91      7.91 o 
   4  -7  10      166.10      176.83      6.58 o 
   5  -7  10        0.79        3.25      1.89 o 
   6  -7  10       31.18       38.34      3.26 o 
  -9  -6  10       46.11       35.43      4.54 o 
  -8  -6  10      170.03      169.95     16.80 o 
  -7  -6  10      451.17      275.77     16.25 o 
  -6  -6  10      101.20       88.06     15.90 o 
  -5  -6  10      336.24      327.48      9.60 o 
  -4  -6  10        2.36        4.16      3.89 o 
  -3  -6  10      938.07      914.00     20.16 o 
  -2  -6  10      158.92       95.30      6.33 o 
  -1  -6  10     1031.38     1041.78     22.58 o 
   0  -6  10      129.74      136.00      3.56 o 
   1  -6  10      170.90      195.11      5.70 o 
   2  -6  10      794.47      780.94     17.73 o 
   3  -6  10       43.24       44.12      2.83 o 
   4  -6  10      349.13      345.53     12.11 o 
   5  -6  10       46.91       45.91      4.55 o 
   6  -6  10       11.19       10.89      1.93 o 
 -10  -5  10        3.74        0.10      1.72 o 
  -9  -5  10       92.89       94.16      6.75 o 
  -8  -5  10       33.25       42.47      4.50 o 
  -7  -5  10      224.46      208.45      9.55 o 
  -6  -5  10        0.03        0.20      1.35 o 
  -5  -5  10     1102.15      994.51     30.48 o 
  -4  -5  10      368.40      385.95     10.10 o 
  -3  -5  10     1178.18     1113.43     27.48 o 
  -2  -5  10      114.18       94.73      3.58 o 
  -1  -5  10      202.58      195.87      4.26 o 
   0  -5  10       19.18       27.78      1.78 o 
   1  -5  10      788.88      745.55     16.85 o 
   2  -5  10      138.36      158.45      5.05 o 
   3  -5  10       33.56       42.25      3.03 o 
   4  -5  10      255.15      262.88      8.73 o 
   5  -5  10       94.72      101.15      4.75 o 
   6  -5  10       66.18       67.40      4.18 o 
 -10  -4  10      659.05      718.20     25.85 o 
  -9  -4  10      269.10      282.35     12.31 o 
  -8  -4  10      108.50      125.29      5.52 o 
  -7  -4  10      727.75      749.95     25.55 o 
  -6  -4  10      702.32      668.12     22.84 o 
  -5  -4  10      151.28      140.64      4.82 o 
  -4  -4  10     1036.47      983.52     20.59 o 
  -3  -4  10       61.34       55.67      4.50 o 
  -2  -4  10      241.47      223.78      5.65 o 
  -1  -4  10      293.74      319.91      6.91 o 
   0  -4  10       66.14       69.06      2.53 o 
   1  -4  10       22.03       20.80      1.83 o 
   2  -4  10       26.29       24.47      2.03 o 
   3  -4  10        3.16        0.69      0.85 o 
   4  -4  10      296.64      307.51      9.89 o 
   5  -4  10        0.74        1.19      1.10 o 
 -11  -3  10       78.12       77.72      9.24 o 
 -10  -3  10        2.89        1.42      1.81 o 
  -9  -3  10      136.09      152.61      6.36 o 
  -8  -3  10        0.68        0.47      1.57 o 
  -7  -3  10       91.07       99.30      5.72 o 
  -6  -3  10      278.26      251.29     10.29 o 
  -5  -3  10      268.82      257.74      6.48 o 
  -4  -3  10        0.03       -0.19      0.74 o 
  -3  -3  10      206.44      189.92      5.11 o 
  -2  -3  10      277.84      270.86      5.31 o 
  -1  -3  10       74.94       78.00      2.47 o 
   0  -3  10        0.01        2.49      0.76 o 
   1  -3  10        4.29        3.63      1.03 o 
   2  -3  10        0.17        3.22      1.04 o 
   3  -3  10        8.22       12.53      2.60 o 
   4  -3  10      337.78      345.62     10.83 o 
   5  -3  10      551.07      563.03     16.16 o 
 -11  -2  10      124.17      132.35      7.89 o 
 -10  -2  10      497.76      511.28     15.51 o 
  -9  -2  10       48.04       48.33      3.70 o 
  -8  -2  10      139.13      118.47     13.79 o 
  -7  -2  10       19.39       24.82      4.24 o 
  -6  -2  10     2102.02     1969.05    103.37 o 
  -5  -2  10      680.99      673.40     14.87 o 
  -4  -2  10     3539.53     3407.06     68.70 o 
  -3  -2  10       51.92       44.73      2.09 o 
  -2  -2  10       18.07       11.01      1.12 o 
  -1  -2  10      140.94      162.20      4.00 o 
   0  -2  10      102.56      109.11      3.14 o 
   1  -2  10      417.97      426.83     10.55 o 
   2  -2  10        0.54        0.32      0.93 o 
   3  -2  10       57.24       54.38      3.22 o 
   4  -2  10       26.21       21.78      3.25 o 
   5  -2  10       77.47       83.54      6.71 o 
 -12  -1  10      350.12      357.21     15.04 o 
 -11  -1  10      515.37      543.52     20.29 o 
 -10  -1  10       27.91       34.07      3.21 o 
  -9  -1  10       21.67       25.76      2.70 o 
  -8  -1  10      149.75      137.26      5.70 o 
  -7  -1  10      503.82      469.22     13.73 o 
  -6  -1  10      701.66      686.10     15.21 o 
  -5  -1  10      995.46      970.52     20.41 o 
  -4  -1  10      194.22      187.12      5.54 o 
  -3  -1  10      853.31      809.26     28.36 o 
  -2  -1  10     1692.12     1672.83     25.72 o 
  -1  -1  10      115.80      135.92      3.19 o 
   0  -1  10       48.14       40.86      2.05 o 
   1  -1  10      163.54      153.84      4.96 o 
   2  -1  10        8.66        9.37      1.41 o 
   3  -1  10       73.65       81.65      4.16 o 
   4  -1  10        0.07       -0.18      1.48 o 
 -12   0  10       39.27       25.45      3.79 o 
 -11   0  10       84.80       88.75      5.27 o 
 -10   0  10      142.63      136.05      5.94 o 
  -9   0  10        4.66        5.92      1.53 o 
  -8   0  10        8.71        5.29      3.36 o 
  -7   0  10       46.10       53.13      2.21 o 
  -6   0  10      535.79      523.51     13.62 o 
  -5   0  10       25.57       23.92      1.53 o 
  -4   0  10      145.54      139.84      3.75 o 
  -3   0  10      681.36      681.41     12.30 o 
  -2   0  10       13.16       19.54      1.39 o 
  -1   0  10        1.94        2.75      0.74 o 
   0   0  10      597.21      628.93     11.98 o 
   1   0  10      792.36      785.95     17.91 o 
   2   0  10       10.54        7.22      1.55 o 
   3   0  10      196.90      200.92      8.19 o 
   4   0  10       71.73       80.93      6.51 o 
 -12   1  10      216.21      216.93      8.41 o 
 -11   1  10      104.31      115.59      5.45 o 
 -10   1  10       29.63       21.46      3.01 o 
  -9   1  10      689.35      681.09     19.08 o 
  -8   1  10      139.79      112.20      4.00 o 
  -7   1  10       10.86       10.14      1.16 o 
  -6   1  10      326.62      298.05      7.87 o 
  -5   1  10     1176.39     1110.83     21.15 o 
  -4   1  10        8.01       12.06      1.23 o 
  -3   1  10     4413.65     4206.42     68.68 o 
  -2   1  10      980.31      975.74     15.66 o 
  -1   1  10        0.34        1.31      0.65 o 
   0   1  10       23.17       25.32      2.10 o 
   1   1  10       63.85       70.61      5.69 o 
   2   1  10        9.34        7.55      1.35 o 
   3   1  10       34.99       35.10      3.72 o 
 -13   2  10        3.37        7.67      1.90 o 
 -12   2  10       28.85       27.05      3.03 o 
 -11   2  10       98.54       94.19      4.78 o 
 -10   2  10      812.41      801.11     16.46 o 
  -9   2  10      359.35      363.37      9.47 o 
  -8   2  10      208.57      194.80      4.48 o 
  -7   2  10      225.64      196.68      4.95 o 
  -6   2  10       37.20       38.08      1.77 o 
  -5   2  10      141.68      151.89      3.61 o 
  -4   2  10      439.72      428.15      7.75 o 
  -3   2  10      364.44      350.42      7.28 o 
  -2   2  10        6.95        6.74      0.87 o 
  -1   2  10        4.72        3.11      0.92 o 
   0   2  10      136.32      138.41      6.14 o 
   1   2  10      351.60      360.59      9.58 o 
   2   2  10        9.90       10.77      1.65 o 
   3   2  10       28.49       24.85      3.33 o 
 -13   3  10       44.36       51.90      4.18 o 
 -12   3  10      183.96      181.87     11.01 o 
 -11   3  10      107.37      122.41      4.03 o 
 -10   3  10       12.96       14.93      1.50 o 
  -9   3  10       74.82       82.89      2.52 o 
  -8   3  10       27.57       26.96      2.02 o 
  -7   3  10      522.63      489.15     10.49 o 
  -6   3  10       20.33       18.44      1.14 o 
  -5   3  10      334.08      317.77      5.86 o 
  -4   3  10       26.06       28.97      1.55 o 
  -3   3  10      221.94      212.64      4.80 o 
  -2   3  10      642.58      635.24     11.29 o 
  -1   3  10       58.48       62.21      2.92 o 
   0   3  10        5.56        5.75      1.19 o 
   1   3  10        0.09       -0.23      0.94 o 
   2   3  10       49.09       48.30      3.44 o 
 -13   4  10       39.95       45.01      4.69 o 
 -12   4  10       92.47       89.79      3.20 o 
 -11   4  10      208.65      216.29      5.30 o 
 -10   4  10      854.00      813.52     12.83 o 
  -9   4  10      727.70      710.24     13.06 o 
  -8   4  10      907.59      838.41     15.13 o 
  -7   4  10       93.85       79.10      4.16 o 
  -6   4  10       29.17       30.70      1.43 o 
  -5   4  10      158.80      170.67      3.84 o 
  -4   4  10        0.38        1.21      0.64 o 
  -3   4  10      462.54      477.92      8.76 o 
  -2   4  10        0.76        2.06      0.75 o 
  -1   4  10      358.92      369.94      8.73 o 
   0   4  10      107.37      116.58      4.64 o 
   1   4  10      104.35      113.38      4.57 o 
 -13   5  10      299.43      303.89      8.68 o 
 -12   5  10      495.27      529.80     13.06 o 
 -11   5  10      101.89       98.98      3.33 o 
 -10   5  10       44.13       46.31      2.19 o 
  -9   5  10      785.25      783.00     14.33 o 
  -8   5  10      933.26      865.28     17.40 o 
  -7   5  10       20.31       24.55      2.67 o 
  -6   5  10       19.36       22.44      1.33 o 
  -5   5  10      153.73      154.73      3.67 o 
  -4   5  10       60.82       61.54      2.43 o 
  -3   5  10       23.18       26.23      1.76 o 
  -2   5  10      123.69      119.99      3.97 o 
  -1   5  10      701.95      729.95     17.13 o 
   0   5  10       34.52       33.82      2.70 o 
 -13   6  10        7.01       12.06      1.88 o 
 -12   6  10        1.13        1.90      1.23 o 
 -11   6  10        9.49        7.26      1.56 o 
 -10   6  10      366.05      361.76      8.21 o 
  -9   6  10        5.84        5.16      1.00 o 
  -8   6  10      272.87      269.24      8.57 o 
  -7   6  10     2043.17     1968.55     36.79 o 
  -6   6  10       77.37       83.23      2.78 o 
  -5   6  10      145.65      155.62      4.13 o 
  -4   6  10       59.20       61.19      2.66 o 
  -3   6  10       10.67       12.42      2.08 o 
  -2   6  10      248.64      242.16      7.15 o 
  -1   6  10      143.63      153.10      5.42 o 
 -12   7  10       32.04       32.57      3.41 o 
 -11   7  10       27.26       27.21      1.94 o 
 -10   7  10       40.50       39.93      3.33 o 
  -9   7  10      241.85      244.34      8.11 o 
  -8   7  10      398.91      352.00      9.44 o 
  -7   7  10      269.77      273.29      5.94 o 
  -6   7  10      452.70      429.02      9.67 o 
  -5   7  10      223.82      219.41      5.90 o 
  -4   7  10       50.90       57.04      2.59 o 
  -3   7  10      145.88      158.97      5.43 o 
  -2   7  10        7.26       11.78      1.70 o 
 -12   8  10        3.00        2.34      1.02 o 
 -11   8  10       10.30        7.69      1.32 o 
 -10   8  10        0.51        0.86      1.00 o 
  -9   8  10       33.89       35.82      3.05 o 
  -8   8  10        8.75       12.25      1.93 o 
  -7   8  10      241.61      249.81      6.31 o 
  -6   8  10        9.52        8.13      1.26 o 
  -5   8  10        5.67        4.35      1.11 o 
  -4   8  10        2.59        1.35      1.58 o 
 -11   9  10       13.84       14.92      1.96 o 
 -10   9  10        9.68       11.59      2.09 o 
  -9   9  10      286.29      293.79     10.31 o 
  -8   9  10      729.51      748.79     21.31 o 
  -7   9  10      176.96      179.41      5.80 o 
  -6   9  10      579.13      559.65     14.06 o 
  -2 -11  11      100.64      106.37      9.15 o 
  -1 -11  11      548.35      591.81     20.36 o 
   0 -11  11       27.29       21.37      2.52 o 
   1 -11  11        1.54        1.18      1.34 o 
   2 -11  11       61.96       64.66      7.26 o 
   3 -11  11      265.85      278.05     11.33 o 
  -4 -10  11      126.29      129.08      5.40 o 
  -3 -10  11       41.24       50.98      3.08 o 
  -2 -10  11      259.69      284.66     11.42 o 
  -1 -10  11      165.40      170.60      8.03 o 
   0 -10  11       53.14       61.51      4.04 o 
   1 -10  11        5.99        5.40      1.53 o 
   2 -10  11       24.99       23.92      3.77 o 
   3 -10  11      243.44      273.20      9.08 o 
   4 -10  11      127.61      129.29      5.63 o 
  -6  -9  11       60.33       57.11      5.41 o 
  -5  -9  11        3.91        5.01      1.32 o 
  -4  -9  11      368.37      375.52     11.35 o 
  -3  -9  11       56.90       55.61      3.01 o 
  -2  -9  11      739.90      730.64     50.66 o 
  -1  -9  11      360.32      398.04     11.62 o 
   0  -9  11      173.44      184.20      6.73 o 
   1  -9  11      175.11      172.96      5.63 o 
   2  -9  11      923.08      944.71     24.72 o 
   3  -9  11      178.52      216.17      8.04 o 
   4  -9  11       44.09       41.31      3.42 o 
  -7  -8  11      566.64      619.69     22.76 o 
  -6  -8  11      182.37      203.46      9.73 o 
  -5  -8  11        2.10        0.23      0.93 o 
  -4  -8  11      514.09      542.28     13.01 o 
  -3  -8  11      364.21      371.47     10.85 o 
  -2  -8  11      203.89      191.30      8.28 o 
  -1  -8  11        0.20        0.01      1.23 o 
   0  -8  11       55.58       66.72      3.68 o 
   1  -8  11       20.39       15.62      1.84 o 
   2  -8  11        6.86        6.83      1.44 o 
   3  -8  11        0.00       -0.14      1.05 o 
   4  -8  11      185.17      183.91      7.49 o 
  -8  -7  11       74.66       67.12      8.99 o 
  -7  -7  11      127.75      137.75      7.70 o 
  -6  -7  11        6.42        3.42      6.30 o 
  -5  -7  11       46.68       42.84      2.95 o 
  -4  -7  11      161.72      152.54      4.83 o 
  -3  -7  11       93.57       84.59      5.09 o 
  -2  -7  11      561.88      574.82     28.98 o 
  -1  -7  11      319.58      328.82      9.82 o 
   0  -7  11       65.75       66.02      2.73 o 
   1  -7  11       89.12       91.28      3.66 o 
   2  -7  11        1.75       -0.57      0.92 o 
   3  -7  11      502.26      528.28     13.02 o 
   4  -7  11      141.65      149.57      6.14 o 
   5  -7  11      513.07      515.16     19.02 o 
  -9  -6  11       17.49       24.68      3.74 o 
  -8  -6  11      322.67      334.90     14.12 o 
  -7  -6  11      123.71      114.68      6.73 o 
  -6  -6  11       27.07       26.03      4.89 o 
  -5  -6  11       14.47       17.20      3.13 o 
  -4  -6  11      343.94      319.54      8.23 o 
  -3  -6  11      171.62      179.47      6.09 o 
  -2  -6  11       20.81       12.51      1.59 o 
  -1  -6  11        3.89        1.45      0.82 o 
   0  -6  11       14.59       21.14      1.66 o 
   1  -6  11      340.32      362.39      9.34 o 
   2  -6  11      294.15      286.84      7.95 o 
   3  -6  11      300.68      322.35      8.83 o 
   4  -6  11      572.61      532.41     15.39 o 
   5  -6  11       56.05       48.10      4.97 o 
  -9  -5  11      863.48      857.39     29.79 o 
  -8  -5  11      743.59      738.18     25.90 o 
  -7  -5  11       80.04       68.66      7.41 o 
  -6  -5  11       17.97       24.61      3.29 o 
  -5  -5  11      442.55      427.34     10.28 o 
  -4  -5  11      378.80      353.03     13.28 o 
  -3  -5  11      275.10      277.82      8.35 o 
  -2  -5  11      113.11       99.37      3.78 o 
  -1  -5  11       22.44       21.84      1.96 o 
   0  -5  11      144.12      137.43      4.02 o 
   1  -5  11      115.66      109.75      4.94 o 
   2  -5  11      153.95      161.42      5.33 o 
   3  -5  11       17.17       21.18      2.10 o 
   4  -5  11       19.49       18.31      4.85 o 
 -10  -4  11       11.38       13.22      4.34 o 
  -9  -4  11       12.05       10.22      2.80 o 
  -8  -4  11        1.31        0.35      1.14 o 
  -7  -4  11      122.45      123.45      6.77 o 
  -6  -4  11       25.86       20.98      2.91 o 
  -5  -4  11       37.18       34.64      1.93 o 
  -4  -4  11      253.52      257.48      7.68 o 
  -3  -4  11       18.34       17.94      1.74 o 
  -2  -4  11      254.67      273.68      6.84 o 
  -1  -4  11        9.34        9.70      1.13 o 
   0  -4  11       19.58       28.96      1.92 o 
   1  -4  11      121.70      133.99      4.63 o 
   2  -4  11       40.24       34.18      2.55 o 
   3  -4  11      530.65      526.98     13.04 o 
   4  -4  11      622.93      614.37     20.32 o 
 -11  -3  11      329.21      362.96     21.25 o 
 -10  -3  11        6.97        9.06      2.48 o 
  -9  -3  11     1091.60     1090.69     29.53 o 
  -8  -3  11      105.29       87.79      4.62 o 
  -7  -3  11       37.36       38.97      4.03 o 
  -6  -3  11      847.34      820.84     27.32 o 
  -5  -3  11      721.77      679.31     17.28 o 
  -4  -3  11       41.39       33.11      4.18 o 
  -3  -3  11      247.26      230.23      6.10 o 
  -2  -3  11     1061.70     1065.32     22.17 o 
  -1  -3  11        6.87       14.09      1.41 o 
   0  -3  11        0.52        2.03      0.81 o 
   1  -3  11       43.60       35.12      2.49 o 
   2  -3  11       53.13       54.30      5.99 o 
   3  -3  11        0.21        0.31      1.20 o 
   4  -3  11        4.56        1.70      1.77 o 
 -11  -2  11      235.97      265.34     12.16 o 
 -10  -2  11      163.20      165.20      6.91 o 
  -9  -2  11      111.43      107.82      5.72 o 
  -8  -2  11       51.46       51.20      5.40 o 
  -7  -2  11      441.33      395.84     20.65 o 
  -6  -2  11      129.75      117.15      5.59 o 
  -5  -2  11      742.43      704.39     17.82 o 
  -4  -2  11      285.21      268.53      6.60 o 
  -3  -2  11        3.09        3.89      0.88 o 
  -2  -2  11       37.41       38.90      2.16 o 
  -1  -2  11      550.42      525.18      9.85 o 
   0  -2  11        0.77        1.24      0.77 o 
   1  -2  11       13.65       17.06      1.92 o 
   2  -2  11        4.18        3.23      1.21 o 
   3  -2  11      357.26      343.61     10.96 o 
   4  -2  11      141.45      164.10      8.74 o 
 -11  -1  11      521.59      564.25     17.08 o 
 -10  -1  11      261.19      238.73      8.79 o 
  -9  -1  11        4.25        2.42      1.74 o 
  -8  -1  11      489.00      478.46     14.29 o 
  -7  -1  11        0.72        1.67      0.83 o 
  -6  -1  11      107.82      108.40      5.11 o 
  -5  -1  11       35.79       43.38      1.99 o 
  -4  -1  11        6.40        6.14      1.22 o 
  -3  -1  11       59.38       65.72      2.40 o 
  -2  -1  11       66.76       71.52      2.34 o 
  -1  -1  11        3.74        9.77      1.17 o 
   0  -1  11       33.57       36.82      2.53 o 
   1  -1  11      301.40      319.53      8.68 o 
   2  -1  11      497.74      524.98     13.04 o 
   3  -1  11       69.04       71.51      4.38 o 
 -12   0  11       57.61       65.00      4.91 o 
 -11   0  11       10.99       12.90      2.35 o 
 -10   0  11        1.79        2.17      1.41 o 
  -9   0  11      549.78      549.38     16.16 o 
  -8   0  11     1005.51      992.69     22.27 o 
  -7   0  11     1714.48     1697.51     35.91 o 
  -6   0  11        8.58        6.85      3.65 o 
  -5   0  11      751.43      709.40     14.10 o 
  -4   0  11      562.03      515.32      9.69 o 
  -3   0  11      539.14      527.48     10.00 o 
  -2   0  11       89.01       92.75      2.83 o 
  -1   0  11       57.93       66.52      2.85 o 
   0   0  11        0.07        0.68      1.00 o 
   1   0  11      209.77      203.66      6.33 o 
   2   0  11       84.71       99.68      4.46 o 
   3   0  11        7.25        3.89      1.79 o 
 -12   1  11     1133.06     1163.38     31.63 o 
 -11   1  11      187.04      181.65      7.32 o 
 -10   1  11       58.68       47.81      4.36 o 
  -9   1  11      450.93      464.57     13.97 o 
  -8   1  11      467.53      453.07      9.82 o 
  -7   1  11      123.84      125.70      5.03 o 
  -6   1  11      371.59      375.44      9.67 o 
  -5   1  11      124.05      121.13      3.16 o 
  -4   1  11       22.08       17.94      1.32 o 
  -3   1  11       50.12       48.18      2.19 o 
  -2   1  11        1.09        2.00      0.91 o 
  -1   1  11      253.63      280.21      5.74 o 
   0   1  11        4.12        3.54      1.58 o 
   1   1  11      140.39      132.74      5.52 o 
   2   1  11      771.33      790.28     21.23 o 
 -12   2  11        5.03        2.21      1.53 o 
 -11   2  11        1.25        2.73      1.52 o 
 -10   2  11      111.73      109.57      5.17 o 
  -9   2  11        6.61        5.82      0.95 o 
  -8   2  11        4.40        3.58      0.88 o 
  -7   2  11      439.35      433.88     10.97 o 
  -6   2  11       13.50       14.93      1.38 o 
  -5   2  11       28.86       31.37      1.74 o 
  -4   2  11      316.76      306.29      6.03 o 
  -3   2  11       25.89       32.46      2.69 o 
  -2   2  11      133.56      137.81      3.76 o 
  -1   2  11      179.16      183.52      5.76 o 
   0   2  11      714.57      748.21     17.51 o 
   1   2  11      159.21      168.97      5.80 o 
 -12   3  11       37.67       42.25      3.70 o 
 -11   3  11       43.02       43.77      3.00 o 
 -10   3  11      100.75      112.61      3.53 o 
  -9   3  11      652.91      607.77     11.49 o 
  -8   3  11     1172.96     1110.19     19.62 o 
  -7   3  11      152.97      146.52      5.94 o 
  -6   3  11      303.13      289.91      6.00 o 
  -5   3  11        6.89        9.05      0.94 o 
  -4   3  11      163.48      161.49      3.83 o 
  -3   3  11        2.51        0.94      0.80 o 
  -2   3  11      367.10      378.27      8.17 o 
  -1   3  11        0.09        0.94      0.86 o 
   0   3  11        7.72        8.62      1.71 o 
   1   3  11       97.08       88.70      5.31 o 
 -12   4  11        0.61       -0.11      0.90 o 
 -11   4  11      482.70      489.60      9.66 o 
 -10   4  11      543.39      503.16      9.84 o 
  -9   4  11     1058.05     1031.78     18.47 o 
  -8   4  11        4.72        3.57      0.98 o 
  -7   4  11      495.63      458.60     13.15 o 
  -6   4  11      517.50      487.50      8.77 o 
  -5   4  11        0.81        1.95      0.67 o 
  -4   4  11      148.42      152.97      3.77 o 
  -3   4  11      104.76      111.53      4.81 o 
  -2   4  11       35.90       36.63      3.49 o 
  -1   4  11      111.93      116.49      4.10 o 
   0   4  11      481.08      494.10     12.71 o 
 -12   5  11      102.74       97.81      3.32 o 
 -11   5  11        3.32        3.50      1.29 o 
 -10   5  11       41.21       35.99      3.00 o 
  -9   5  11       85.54       81.44      3.33 o 
  -8   5  11       64.77       73.50      3.35 o 
  -7   5  11       30.14       26.63      2.07 o 
  -6   5  11      300.66      290.09      5.84 o 
  -5   5  11       89.33       88.91      2.72 o 
  -4   5  11       54.67       47.76      2.33 o 
  -3   5  11      198.42      194.77      5.66 o 
  -2   5  11        5.75        7.16      1.46 o 
  -1   5  11      164.17      177.28      7.58 o 
 -12   6  11      124.31      119.80      3.48 o 
 -11   6  11      131.45      127.83      4.02 o 
 -10   6  11      424.56      405.35     10.56 o 
  -9   6  11       54.94       56.62      4.62 o 
  -8   6  11      313.20      292.64      9.34 o 
  -7   6  11      122.43      119.06      4.50 o 
  -6   6  11       31.74       44.25      2.01 o 
  -5   6  11       77.66       76.63      2.86 o 
  -4   6  11       21.89       29.53      1.94 o 
  -3   6  11       81.51       90.49      4.84 o 
  -2   6  11       71.72       76.89      4.80 o 
 -11   7  11        3.28        3.81      1.34 o 
 -10   7  11       32.56       35.61      3.89 o 
  -9   7  11        1.50        1.07      1.23 o 
  -8   7  11       18.08       21.69      2.21 o 
  -7   7  11       64.30       58.67      2.53 o 
  -6   7  11       12.41        9.23      1.32 o 
  -5   7  11        0.23        0.25      1.36 o 
  -4   7  11       38.15       35.87      2.26 o 
 -10   8  11      166.87      163.38      6.47 o 
  -9   8  11       15.87       15.16      2.00 o 
  -8   8  11       94.27       83.77      5.31 o 
  -7   8  11      194.34      223.68      6.71 o 
  -6   8  11      158.54      173.23     10.32 o 
  -3 -10  12      416.75      448.16     14.07 o 
  -2 -10  12      106.74      111.36      9.30 o 
  -1 -10  12        0.43        0.57      1.45 o 
   0 -10  12       44.51       52.80      7.72 o 
   1 -10  12      148.11      159.52      5.54 o 
   2 -10  12       25.20       22.04      2.61 o 
  -5  -9  12      468.10      480.88     13.86 o 
  -4  -9  12      113.18      103.18      3.98 o 
  -3  -9  12       21.68       24.66      2.41 o 
  -2  -9  12      101.43       92.75      8.08 o 
  -1  -9  12        0.53        2.87      1.59 o 
   0  -9  12      311.80      328.44      9.02 o 
   1  -9  12        0.52        3.54      1.29 o 
   2  -9  12       60.68       55.78      3.97 o 
   3  -9  12      133.51      142.06      5.54 o 
  -6  -8  12       68.72       69.54      6.05 o 
  -5  -8  12       52.93       45.83      2.93 o 
  -4  -8  12        1.91        0.86      0.97 o 
  -3  -8  12        2.55        3.44      1.19 o 
  -2  -8  12      625.11      610.66     20.57 o 
  -1  -8  12       64.58       70.76      6.47 o 
   0  -8  12      550.80      535.88     13.16 o 
   1  -8  12       80.11       73.82      4.11 o 
   2  -8  12      120.95      112.51      4.39 o 
   3  -8  12      240.65      289.07      8.37 o 
  -7  -7  12      316.53      342.74     20.75 o 
  -6  -7  12      118.56      120.48      6.99 o 
  -5  -7  12      710.69      701.04     16.16 o 
  -4  -7  12      337.46      324.73      9.69 o 
  -3  -7  12        0.37        0.17      1.55 o 
  -2  -7  12      376.20      385.08     14.03 o 
  -1  -7  12      284.99      284.00      8.95 o 
   0  -7  12        5.54        3.33      1.37 o 
   1  -7  12       59.17       48.55      3.07 o 
   2  -7  12        5.42        1.72      1.10 o 
   3  -7  12        3.48        3.13      1.26 o 
  -8  -6  12       57.46       46.99      4.92 o 
  -7  -6  12       44.08       49.21      4.93 o 
  -6  -6  12      275.05      163.34     11.23 o 
  -5  -6  12       60.21       54.62      5.72 o 
  -4  -6  12       97.27      105.93      4.32 o 
  -3  -6  12        7.28        7.98      1.38 o 
  -2  -6  12      144.15      140.84      6.73 o 
  -1  -6  12       14.07       12.92      1.78 o 
   0  -6  12      130.37      115.37      4.25 o 
   1  -6  12        0.01       -0.86      0.94 o 
   2  -6  12      117.49      129.91      4.79 o 
   3  -6  12       80.12       74.75      3.90 o 
  -9  -5  12       84.54       84.88      6.35 o 
  -8  -5  12      507.00      500.91     18.97 o 
  -7  -5  12       52.22       64.29      5.58 o 
  -6  -5  12        0.31        0.85      1.06 o 
  -5  -5  12      125.61      117.39      4.34 o 
  -4  -5  12        0.25        1.10      0.92 o 
  -3  -5  12       86.12       78.40      3.62 o 
  -2  -5  12      123.05      125.11      4.89 o 
  -1  -5  12      263.24      263.30      6.47 o 
   0  -5  12       17.47       16.49      1.77 o 
   1  -5  12       18.73       21.42      2.79 o 
   2  -5  12      287.70      262.63      7.65 o 
   3  -5  12      102.23      125.29      4.83 o 
 -10  -4  12       98.32      110.60      7.00 o 
  -9  -4  12        0.17        0.93      1.42 o 
  -8  -4  12       53.01       53.41      5.19 o 
  -7  -4  12       16.07       19.87      3.22 o 
  -6  -4  12        0.66        0.44      0.98 o 
  -5  -4  12      341.63      345.24      9.76 o 
  -4  -4  12      121.41      133.50      8.33 o 
  -3  -4  12      983.60     1004.27     25.35 o 
  -2  -4  12       16.80       23.48      2.01 o 
  -1  -4  12        6.41        6.17      1.09 o 
   0  -4  12      162.18      182.75      5.73 o 
   1  -4  12       20.64       16.79      1.90 o 
   2  -4  12       25.03       26.53      2.43 o 
   3  -4  12       32.28       35.17      2.84 o 
 -10  -3  12        9.52       14.54      2.88 o 
  -9  -3  12      856.17      887.65     24.79 o 
  -8  -3  12        1.64       -0.05      1.16 o 
  -7  -3  12      394.96      397.87     15.26 o 
  -6  -3  12       17.80       22.77      4.47 o 
  -5  -3  12       43.59       39.68      2.38 o 
  -4  -3  12        5.90        5.37      1.48 o 
  -3  -3  12        0.24        0.65      0.88 o 
  -2  -3  12       43.83       39.35      2.40 o 
  -1  -3  12       22.84       22.17      1.90 o 
   0  -3  12        0.57        1.33      0.97 o 
   1  -3  12       56.08       70.74      3.72 o 
   2  -3  12      230.66      214.84      6.76 o 
   3  -3  12       13.43       21.15      2.26 o 
 -11  -2  12      111.84      107.44      7.45 o 
 -10  -2  12       27.38       28.38      3.14 o 
  -9  -2  12       20.48       16.00      2.36 o 
  -8  -2  12       70.72       66.06      4.46 o 
  -7  -2  12       25.87       24.81      4.44 o 
  -6  -2  12       51.89       24.09      4.39 o 
  -5  -2  12      176.84      182.05      5.81 o 
  -4  -2  12        2.25        3.39      0.85 o 
  -3  -2  12       69.14       75.15      2.99 o 
  -2  -2  12       22.79       26.30      2.93 o 
  -1  -2  12      136.47      134.28      4.08 o 
   0  -2  12      541.13      558.92     13.51 o 
   1  -2  12      452.65      470.69     12.21 o 
   2  -2  12       37.60       42.51      3.06 o 
 -11  -1  12       34.40       35.17      4.69 o 
 -10  -1  12      302.77      324.05     11.07 o 
  -9  -1  12      379.69      395.15     12.58 o 
  -8  -1  12      892.31      819.25     18.93 o 
  -7  -1  12      208.98      217.47     13.61 o 
  -6  -1  12      339.33      328.77     18.14 o 
  -5  -1  12       89.29       90.28      3.14 o 
  -4  -1  12      123.37      125.88      5.91 o 
  -3  -1  12      326.14      314.60      7.76 o 
  -2  -1  12      293.84      295.94      7.83 o 
  -1  -1  12      404.24      400.28      8.41 o 
   0  -1  12        3.50        3.19      1.31 o 
   1  -1  12        8.41       10.43      1.70 o 
   2  -1  12       21.36       22.28      2.32 o 
 -11   0  12       84.64       82.68      5.37 o 
 -10   0  12        3.77        3.24      1.48 o 
  -9   0  12      108.20      112.42      4.36 o 
  -8   0  12       97.68       85.17      3.96 o 
  -7   0  12      502.72      482.03     13.78 o 
  -6   0  12       12.49        9.26      1.40 o 
  -5   0  12      718.49      699.37     14.12 o 
  -4   0  12        6.74        5.90      0.93 o 
  -3   0  12      233.65      237.24      5.40 o 
  -2   0  12      253.96      235.71      7.22 o 
  -1   0  12       60.01       59.52      4.02 o 
   0   0  12      550.71      566.35     13.83 o 
   1   0  12      204.32      223.91      7.22 o 
 -12   1  12       69.95       65.93      4.87 o 
 -11   1  12       30.99       23.73      3.49 o 
 -10   1  12        7.53        6.00      1.16 o 
  -9   1  12      565.78      555.59     15.47 o 
  -8   1  12       10.04       10.77      3.55 o 
  -7   1  12       56.65       65.07      3.75 o 
  -6   1  12      210.38      207.14      4.35 o 
  -5   1  12       60.56       63.50      2.28 o 
  -4   1  12        0.41        1.84      0.76 o 
  -3   1  12      264.72      287.17      6.29 o 
  -2   1  12      424.69      423.76      8.64 o 
  -1   1  12     1044.14     1091.45     24.29 o 
   0   1  12        0.40        1.77      1.14 o 
   1   1  12      367.76      387.01     12.02 o 
 -12   2  12      240.50      237.75      8.96 o 
 -11   2  12      509.16      533.51     13.14 o 
 -10   2  12      199.23      208.01      6.23 o 
  -9   2  12        8.14        8.60      1.27 o 
  -8   2  12       12.32       11.44      1.41 o 
  -7   2  12     2121.51     2113.70     39.85 o 
  -6   2  12        1.47        2.08      0.65 o 
  -5   2  12      102.29       91.83      2.84 o 
  -4   2  12      433.89      414.09      7.84 o 
  -3   2  12       24.47       20.56      1.76 o 
  -2   2  12       83.72       87.61      3.04 o 
  -1   2  12       60.98       70.48      3.84 o 
   0   2  12       20.64       13.12      1.91 o 
 -12   3  12      838.88      869.73     20.08 o 
 -11   3  12      154.40      160.47      5.17 o 
 -10   3  12      209.95      207.86      5.46 o 
  -9   3  12       30.46       32.27      1.89 o 
  -8   3  12       80.43       78.73      3.24 o 
  -7   3  12      121.08      110.34      4.16 o 
  -6   3  12        1.61        0.34      0.64 o 
  -5   3  12       44.58       52.09      2.17 o 
  -4   3  12        0.03        0.42      0.63 o 
  -3   3  12       46.11       47.52      2.50 o 
  -2   3  12       58.34       58.26      3.50 o 
  -1   3  12       34.16       37.51      2.62 o 
 -12   4  12       27.82       30.40      2.05 o 
 -11   4  12       10.29        9.90      1.29 o 
 -10   4  12        1.83        1.92      0.92 o 
  -9   4  12      162.39      161.05      4.86 o 
  -8   4  12       37.92       42.80      2.59 o 
  -7   4  12      133.34      142.10      4.26 o 
  -6   4  12      685.54      671.07     11.71 o 
  -5   4  12        0.38        0.69      0.70 o 
  -4   4  12      571.44      608.88     11.01 o 
  -3   4  12      217.85      239.28      6.65 o 
  -2   4  12      123.98      137.21      5.11 o 
 -11   5  12       11.39        9.82      1.66 o 
 -10   5  12       73.31       54.25      3.36 o 
  -9   5  12      293.28      291.04      7.38 o 
  -8   5  12      248.87      275.55      7.72 o 
  -7   5  12       99.35       97.40      3.22 o 
  -6   5  12       23.90       23.84      1.54 o 
  -5   5  12       24.86       23.77      1.63 o 
  -4   5  12        7.96        6.27      1.38 o 
  -3   5  12       15.63       13.48      2.64 o 
 -11   6  12      105.40       90.70      4.58 o 
 -10   6  12      151.06      149.69      7.73 o 
  -9   6  12       66.60       65.30      5.68 o 
  -8   6  12        1.61        0.78      1.07 o 
  -7   6  12      132.11      124.37      3.79 o 
  -6   6  12       54.47       49.73      2.41 o 
  -5   6  12       13.92       11.95      1.37 o 
  -4   6  12       22.94       22.73      2.46 o 
 -10   7  12        6.57        0.81      1.16 o 
  -9   7  12      141.17      140.28      7.53 o 
  -8   7  12       21.39       30.97      5.24 o 
  -7   7  12        0.00       -0.17      0.89 o 
  -6   7  12      276.10      330.29      9.32 o 
  -3  -9  13      284.48      305.82      9.72 o 
  -2  -9  13       35.29       31.17      5.52 o 
  -1  -9  13      258.97      276.45     11.28 o 
   0  -9  13       32.89       40.37      3.22 o 
  -5  -8  13       50.38       44.40      2.97 o 
  -4  -8  13      136.74      153.55      7.71 o 
  -3  -8  13      117.87      116.68      4.90 o 
  -2  -8  13      142.92      138.25     21.05 o 
  -1  -8  13       36.13       42.34      4.10 o 
   0  -8  13      403.53      410.44     12.48 o 
   1  -8  13        3.83        0.72      1.36 o 
  -6  -7  13      126.43      115.28      6.82 o 
  -5  -7  13        0.51        1.28      1.13 o 
  -4  -7  13      189.41      213.89      7.49 o 
  -3  -7  13       53.95       44.84      3.13 o 
  -2  -7  13       50.11       40.05      3.94 o 
  -1  -7  13       74.67       77.04      4.87 o 
   0  -7  13      107.86      127.89      5.49 o 
   1  -7  13        0.01        0.83      1.26 o 
   2  -7  13        0.44        3.71      1.84 o 
  -7  -6  13       33.70       25.19      9.81 o 
  -6  -6  13        0.04        1.54      1.62 o 
  -5  -6  13        6.41        5.86      1.27 o 
  -4  -6  13      182.74      186.55      9.36 o 
  -3  -6  13      639.44      638.86     17.23 o 
  -2  -6  13        0.86        2.44      0.93 o 
  -1  -6  13       59.59       51.38      4.42 o 
   0  -6  13      645.81      705.52     16.61 o 
   1  -6  13       89.06      101.55      4.21 o 
   2  -6  13        5.77        3.31      1.30 o 
  -8  -5  13      132.83      134.91      7.58 o 
  -7  -5  13      231.84      242.45     17.54 o 
  -6  -5  13       18.81       21.29      2.82 o 
  -5  -5  13      288.04      288.40      8.67 o 
  -4  -5  13      342.35      355.95     12.35 o 
  -3  -5  13        0.21        0.34      0.86 o 
  -2  -5  13       53.65       44.80      6.67 o 
  -1  -5  13      219.75      234.31      7.91 o 
   0  -5  13       26.33       30.00      2.53 o 
   1  -5  13      292.38      272.11      7.96 o 
   2  -5  13       26.63       31.98      3.45 o 
  -9  -4  13       20.54       18.27      2.51 o 
  -8  -4  13      105.18      107.49      6.78 o 
  -7  -4  13       74.05       70.33      9.11 o 
  -6  -4  13       13.45       10.90      2.12 o 
  -5  -4  13        5.95        2.69      1.04 o 
  -4  -4  13      151.79      159.85      5.72 o 
  -3  -4  13       34.76       35.59      2.70 o 
  -2  -4  13      102.44       99.27      4.00 o 
  -1  -4  13       81.55       79.37      4.92 o 
   0  -4  13      355.44      354.15      9.55 o 
   1  -4  13       33.22       29.85      2.59 o 
   2  -4  13       99.99       91.74      4.72 o 
 -10  -3  13        2.87        2.40      1.90 o 
  -9  -3  13       27.84       26.59      3.61 o 
  -8  -3  13        0.07        1.05      1.66 o 
  -7  -3  13      190.19      188.12     12.95 o 
  -6  -3  13       25.72       15.66      2.40 o 
  -5  -3  13      550.85      561.64     14.94 o 
  -4  -3  13       65.15       67.65      3.49 o 
  -3  -3  13       87.81       76.93      3.15 o 
  -2  -3  13      163.87      169.09      6.10 o 
  -1  -3  13      405.55      429.34     10.94 o 
   0  -3  13       51.80       69.93      3.86 o 
   1  -3  13       42.30       40.34      3.00 o 
 -10  -2  13       64.34       69.65      4.99 o 
  -9  -2  13      100.64      103.73      5.36 o 
  -8  -2  13      417.34      396.14     12.69 o 
  -7  -2  13        5.69        3.45      1.97 o 
  -6  -2  13      733.28      740.18     32.31 o 
  -5  -2  13      228.91      226.64      7.12 o 
  -4  -2  13      776.43      799.43     18.83 o 
  -3  -2  13       81.10       81.34      2.91 o 
  -2  -2  13      251.11      240.38      5.99 o 
  -1  -2  13       18.92       25.40      3.15 o 
   0  -2  13      105.99      105.62      4.93 o 
   1  -2  13      118.67      136.80      5.18 o 
 -10  -1  13      230.90      235.41      8.98 o 
  -9  -1  13       11.49       12.29      2.27 o 
  -8  -1  13       29.81       23.50      6.37 o 
  -7  -1  13       32.17       35.59      5.61 o 
  -6  -1  13      144.53      139.68      5.62 o 
  -5  -1  13        0.35        0.92      0.86 o 
  -4  -1  13       81.30       75.84      3.36 o 
  -3  -1  13        0.77        0.65      0.78 o 
  -2  -1  13       30.89       44.58      2.49 o 
  -1  -1  13      115.54      122.88      4.59 o 
   0  -1  13       36.03       43.69      3.10 o 
 -11   0  13       18.61       22.99      3.01 o 
 -10   0  13       64.97       71.80      4.33 o 
  -9   0  13       26.83       26.55      3.70 o 
  -8   0  13       12.94       15.93      4.41 o 
  -7   0  13        6.39        7.00      2.47 o 
  -6   0  13      259.22      259.37      6.62 o 
  -5   0  13      138.09      135.12      3.86 o 
  -4   0  13      282.73      288.92      6.34 o 
  -3   0  13     1193.40     1178.58     20.87 o 
  -2   0  13       35.23       30.88      2.57 o 
  -1   0  13        6.95        5.40      1.62 o 
   0   0  13      531.33      564.93     16.07 o 
 -11   1  13        0.20        0.84      1.60 o 
 -10   1  13      197.98      203.49      7.24 o 
  -9   1  13       75.98       81.18      5.91 o 
  -8   1  13      168.60      173.45      6.91 o 
  -7   1  13      432.59      439.10     11.06 o 
  -6   1  13      195.12      189.87      4.23 o 
  -5   1  13       63.25       66.49      2.54 o 
  -4   1  13      123.03      116.79      3.46 o 
  -3   1  13      178.97      168.40      4.94 o 
  -2   1  13        0.02        3.75      1.31 o 
  -1   1  13        5.94       10.41      3.24 o 
 -11   2  13      101.02       97.24      6.78 o 
 -10   2  13       85.06      100.37      7.42 o 
  -9   2  13       77.62       84.65      3.81 o 
  -8   2  13      119.81      124.25      4.16 o 
  -7   2  13        6.62        5.35      1.05 o 
  -6   2  13      258.25      264.44      5.84 o 
  -5   2  13       34.49       30.28      1.75 o 
  -4   2  13      258.07      246.23      5.42 o 
  -3   2  13       93.92      102.19      3.45 o 
  -2   2  13       22.98       24.07      2.37 o 
 -11   3  13        4.12        3.95      2.54 o 
 -10   3  13       24.16       30.74      2.57 o 
  -9   3  13       19.44       18.49      2.26 o 
  -8   3  13      592.47      596.87     12.99 o 
  -7   3  13        7.17        5.66      1.17 o 
  -6   3  13        9.15       12.99      1.37 o 
  -5   3  13      251.73      272.64      5.82 o 
  -4   3  13       66.92       76.11      2.73 o 
  -3   3  13      182.24      194.86     10.22 o 
 -11   4  13      542.26      570.11     14.15 o 
 -10   4  13      478.49      497.84     12.84 o 
  -9   4  13      180.21      171.72      5.69 o 
  -8   4  13       23.75       22.13      2.01 o 
  -7   4  13        3.01        3.23      1.24 o 
  -6   4  13       62.14       62.70      2.44 o 
  -5   4  13        5.88        4.74      0.96 o 
  -4   4  13      195.46      214.53      5.58 o 
 -10   5  13       68.07       67.68      4.38 o 
  -9   5  13      100.73      113.02      4.57 o 
  -8   5  13       62.39       66.04      4.18 o 
  -7   5  13       58.53       60.33      3.31 o 
  -6   5  13      128.73      133.51      3.92 o 
  -5   5  13       96.40       94.92      3.74 o 
  -3  -8  14       34.76       36.90      3.08 o 
  -2  -8  14       44.47       51.61      7.30 o 
  -5  -7  14      167.36      152.11      6.74 o 
  -4  -7  14      161.93      162.11      7.42 o 
  -3  -7  14       35.10       27.38      2.57 o 
  -2  -7  14      781.85      773.65     37.90 o 
  -1  -7  14      219.51      267.35     14.53 o 
  -6  -6  14        0.58        3.71      2.84 o 
  -5  -6  14       32.86       37.71      3.25 o 
  -4  -6  14        9.32       12.55      2.34 o 
  -3  -6  14      479.55      533.96     14.98 o 
  -2  -6  14       21.10       25.87      5.04 o 
  -1  -6  14      162.02      160.07      7.79 o 
   0  -6  14       33.78       33.42      5.67 o 
  -7  -5  14       28.11       22.22      5.07 o 
  -6  -5  14       94.77       93.22      8.67 o 
  -5  -5  14        0.08        0.45      0.98 o 
  -4  -5  14        4.71        2.38      1.17 o 
  -3  -5  14       16.34       18.15      2.11 o 
  -2  -5  14        0.81       -2.50      1.72 o 
  -1  -5  14      133.51      146.55      7.37 o 
   0  -5  14      106.63      111.92      4.57 o 
  -8  -4  14      122.18      152.19      8.29 o 
  -7  -4  14       35.27       32.84      5.71 o 
  -6  -4  14      118.30      108.07      9.26 o 
  -5  -4  14       11.90        9.54      2.20 o 
  -4  -4  14      334.00      335.94     10.14 o 
  -3  -4  14      508.33      548.16     15.24 o 
  -2  -4  14        1.47        5.60      2.88 o 
  -1  -4  14      150.89      151.66      6.12 o 
   0  -4  14      202.43      204.12      6.59 o 
  -9  -3  14       41.04       48.51      5.05 o 
  -7  -3  14       95.88       86.78      8.32 o 
  -6  -3  14      388.41      365.46     10.15 o 
  -5  -3  14      892.82      881.08     22.61 o 
  -4  -3  14      128.65      141.18      5.43 o 
  -3  -3  14      179.01      179.65      5.58 o 
  -2  -3  14       75.28       89.61      5.59 o 
  -1  -3  14       27.35       38.41      3.27 o 
   0  -3  14       11.24       11.94      2.58 o 
  -9  -2  14        0.31        0.84      1.65 o 
  -8  -2  14       35.44       41.79      4.64 o 
  -7  -2  14       22.57        6.66      2.57 o 
  -6  -2  14       97.11      105.67      4.30 o 
  -5  -2  14       11.91       16.28      1.90 o 
  -4  -2  14       11.95        8.13      1.68 o 
  -3  -2  14       27.13       32.51      2.32 o 
  -2  -2  14      213.94      226.33      7.88 o 
  -1  -2  14      432.77      429.73     12.99 o 
  -9  -1  14       15.54       14.21      3.02 o 
  -8  -1  14      355.88      342.69     14.28 o 
  -7  -1  14        5.19        0.26      2.23 o 
  -6  -1  14        2.26        1.07      0.80 o 
  -5  -1  14      415.85      442.77      9.54 o 
  -4  -1  14      422.00      450.31     10.75 o 
  -3  -1  14       13.87       14.31      1.86 o 
  -2  -1  14      291.00      308.18     11.94 o 
  -1  -1  14       36.73       49.48      3.87 o 
 -10   0  14       97.07       96.60      6.86 o 
  -9   0  14      102.98      108.03      6.83 o 
  -8   0  14      283.45      288.59     12.52 o 
  -7   0  14      289.60      284.70     12.38 o 
  -6   0  14      587.29      593.39     12.09 o 
  -5   0  14      205.19      209.91      5.63 o 
  -4   0  14      616.94      596.19     11.56 o 
  -3   0  14      156.58      152.94      4.28 o 
  -2   0  14       65.50       70.48      5.05 o 
 -10   1  14      164.95      160.51      8.71 o 
  -9   1  14       75.03       85.34      6.16 o 
  -8   1  14        0.48       -0.71      1.27 o 
  -7   1  14        0.35       -1.33      0.92 o 
  -6   1  14       19.71       18.07      1.34 o 
  -5   1  14      105.78      111.44      3.42 o 
  -4   1  14      613.42      622.94     12.09 o 
  -3   1  14       79.10       81.27      4.62 o 
 -10   2  14       16.21       19.50      3.34 o 
  -9   2  14        0.10       -0.33      2.05 o 
  -8   2  14      153.93      159.19      4.98 o 
  -7   2  14      365.14      373.37      9.04 o 
  -6   2  14       38.09       39.02      2.19 o 
  -5   2  14       12.33       10.78      1.21 o 
  -4   2  14      112.63      113.20      3.39 o 
  -9   3  14      116.06      103.93      4.43 o 
  -8   3  14      125.05      129.42      5.37 o 
  -7   3  14        4.00        7.23      1.66 o 
  -6   3  14       22.80       29.08      1.90 o 
  -5   3  14       32.14       29.71      2.06 o 
  -8   4  14       14.36       15.09      1.93 o 
  -5  -5  15      144.49      145.66      6.61 o 
  -4  -5  15       62.28       68.98      4.74 o 
  -3  -5  15      253.55      267.13     11.27 o 
  -6  -4  15      521.93      548.01     17.70 o 
  -5  -4  15       65.83       63.26      4.19 o 
  -4  -4  15      834.64      909.97     29.30 o 
  -3  -4  15      482.26      515.43     18.44 o 
  -7  -3  15       31.74       21.20      4.54 o 
  -6  -3  15       32.08       36.90      2.42 o 
  -5  -3  15       45.66       37.75      3.35 o 
  -4  -3  15       42.79       51.59      3.55 o 
  -3  -3  15       99.07      102.44      5.98 o 
  -6  -2  15      136.62      145.94      7.13 o 
  -5  -2  15       20.97       19.97      3.16 o 
  -4  -2  15      406.98      456.12     11.22 o 
  -3  -2  15      149.23      190.97      8.93 o 
  -8  -1  15      277.66      278.68     12.56 o 
  -7  -1  15        0.89        1.11      1.64 o 
  -6  -1  15       45.48       43.44      2.93 o 
  -5  -1  15      390.67      425.34     11.79 o 
  -4  -1  15      195.79      214.66      7.19 o 
  -8   0  15       33.09       37.01      6.36 o 
  -7   0  15        4.80        5.46      1.82 o 
  -6   0  15       19.20       17.22      1.95 o 
  -5   0  15        0.12       -0.33      1.41 o 
  -7   1  15      469.05      511.43     14.53 o 
                                                 
